# Supplementary material for: Accelerated remodeling of the mesophyll-bundle sheath interface in the maize C4 cycle mutant leaves
Source: Sci Rep. 2022 Mar 23;12:5057. doi: 10.1038/s41598-022-09135-7 (PMC8943126; doi:10.1038/s41598-022-09135-7)
Supplement: Supplementary file 2 — Supplementary Information 2. [file 41598_2022_9135_MOESM2_ESM.xlsx]

## Sheet: ppdk-1
									WT- Four segments of leaf 3				ppdk-1 mutant- Four segments of leaf 3
Zeamays V3	Gene name	Function/annotation	at.homo	rice.homo	mapman.ANN	mapman.description	TAIR10.short_description	TAIR10.ANN	WT- FPKM of -4 cm Ave	WT- FPKM of 0 cm Ave	WT- FPKM of +4 cm Ave	WT- FPKM of +10 cm Ave	ppdk-1- FPKM of -4 cm Ave	ppdk-1- FPKM of 0 cm Ave	ppdk-1- FPKM of +4 cm Ave	ppdk-1- FPKM of +10 cm Ave
Suberin synthesis
GRMZM2G350020	CYP86A1 / HORST	Fatty acyl ω-hydroxylase (cytochrome P450 monooxygenase)	AT5G58860	loc_os01g63540	misc.cytochrome P450	highly similar to ( 744) AT5G58860 | Symbols: CYP86A1, CYP86 | CYP86A1 (CYTOCHROME P450 86 A1); fatty acid (omega-1)-hydroxylase/ oxygen binding | chr5:23765999-23767997 REVERSEweakly similar to ( 101) C75A3_PETHY Flavonoid 3,5-hydroxylase 2 (EC 1.14.13.88) (F35H) (Cytochrome P450 75A3) (CYPLXXVA3) - Petunia hybrida (Petunia)highly similar to ( 977) loc_os01g63540 12001.m12470 protein cytochrome …	cytochrome P450, family 86, subfamily A, polypeptide 1	cytochrome P450, family 86, subfamily A, polypeptide 1 (CYP86A1); FUNCTIONS IN: alkane 1-monooxygenase activity, oxygen binding; INVOLVED IN: fatty acid metabolic process, suberin biosynthetic process; LOCATED IN: vacuole; EXPRESSED IN: hypocotyl, root; CONTAINS InterPro DOMAIN/s: Cytochrome P450 (InterPro:IPR001128), Cytochrome P450, E-class, group I (InterPro:IPR002401), Cytochrome P450, conser…	#N/A	#N/A	#N/A	#N/A	#N/A	#N/A	#N/A	#N/A
GRMZM2G162758	CYP86B1/ RALPH	Fatty acyl ω-hydroxylase (cytochrome P450 monooxygenase)	AT5G23190	loc_os10g34480	misc.cytochrome P450	highly similar to ( 682) AT5G23190 | Symbols: CYP86B1 | CYP86B1; electron carrier/ heme binding / iron ion binding / monooxygenase/ oxygen binding | chr5:7803478-7805659 REVERSEweakly similar to ( 119) C97B2_SOYBN Cytochrome P450 97B2 (EC 1.14.-.-) - Glycine max (Soybean)highly similar to ( 850) loc_os10g34480 12010.m06272 protein cytochrome P450 86A2, putative, expressed seq=cds; coord=1:2296030…	cytochrome P450, family 86, subfamily B, polypeptide 1	cytochrome P450, family 86, subfamily B, polypeptide 1 (CYP86B1); FUNCTIONS IN: electron carrier activity, monooxygenase activity, iron ion binding, oxygen binding, heme binding; INVOLVED IN: very long-chain fatty acid biosynthetic process, suberin biosynthetic process; LOCATED IN: endoplasmic reticulum; EXPRESSED IN: hypocotyl, root, flower; EXPRESSED DURING: petal differentiation and expansion …	0.346303	1.87337	0.969569	1.03266	0.412475	6.82336	0.873158	0.960346
GRMZM2G022558	KCS2/ DAISY	β-Ketoacyl-CoA synthase (condensing enzyme of fatty acid elongase complex)	AT2G26640	loc_os06g39750	lipid metabolism.FA synthesis and FA elongation.beta ketoacyl CoA synthase	highly similar to ( 809) AT2G26640 | Symbols: KCS11 | KCS11 (3-KETOACYL-COA SYNTHASE 11); acyltransferase/ catalytic/ transferase, transferring acyl groups other than amino-acyl groups | chr2:11330094-11331623 FORWARDhighly similar to ( 942) loc_os06g39750 12006.m091730 protein fatty acid elongase, putative, expressed seq=cds; coord=9:86863072..86865440:1; parent_gene=GRMZM2G022558	3-ketoacyl-CoA synthase 11	3-ketoacyl-CoA synthase 11 (KCS11); FUNCTIONS IN: transferase activity, transferring acyl groups other than amino-acyl groups, catalytic activity; INVOLVED IN: response to cold, response to light stimulus, response to osmotic stress; LOCATED IN: membrane; EXPRESSED IN: 25 plant structures; EXPRESSED DURING: 13 growth stages; CONTAINS InterPro DOMAIN/s: Thiolase-like (InterPro:IPR016039), Very-lon…	6.36539	1.72797	0.904558	0.804928	6.45965	2.7718	1.01475	0.482929
GRMZM2G156620	KCS20	β-Ketoacyl-CoA synthase (condensing enzyme of fatty acid elongase complex)	AT2G26640	loc_os05g49900	lipid metabolism.FA synthesis and FA elongation.beta ketoacyl CoA synthase	highly similar to ( 716) AT2G26640 | Symbols: KCS11 | KCS11 (3-KETOACYL-COA SYNTHASE 11); acyltransferase/ catalytic/ transferase, transferring acyl groups other than amino-acyl groups | chr2:11330094-11331623 FORWARDhighly similar to ( 818) loc_os05g49900 12005.m09060 protein fatty acid elongase, putative, expressed seq=cds; coord=6:165800173..165802545:-1; parent_gene=GRMZM2G156620	3-ketoacyl-CoA synthase 11	3-ketoacyl-CoA synthase 11 (KCS11); FUNCTIONS IN: transferase activity, transferring acyl groups other than amino-acyl groups, catalytic activity; INVOLVED IN: response to cold, response to light stimulus, response to osmotic stress; LOCATED IN: membrane; EXPRESSED IN: 25 plant structures; EXPRESSED DURING: 13 growth stages; CONTAINS InterPro DOMAIN/s: Thiolase-like (InterPro:IPR016039), Very-lon…	0.0503571	0.233375	0.128553	0.0941952	0.0539002	0.203995	0.0999785	0.149508
GRMZM2G059637	GPAT	Acyl-CoA:glycerol-3-phosphate acyltransferase	AT3G11430	loc_os05g38350	lipid metabolism.Phospholipid synthesis	moderately similar to ( 451) AT3G11430 | Symbols: ATGPAT5, GPAT5 | GPAT5 (GLYCEROL-3-PHOSPHATE ACYLTRANSFERASE 5); 1-acylglycerol-3-phosphate O-acyltransferase/ acyltransferase/ organic anion transmembrane transporter | chr3:3595911-3597678 FORWARDhighly similar to ( 630) loc_os05g38350 12005.m08014 protein glycerol-3-phosphate acyltransferase 8, putative, expressed seq=cds; coord=6:151462209..15…	glycerol-3-phosphate acyltransferase 5	glycerol-3-phosphate acyltransferase 5 (GPAT5); CONTAINS InterPro DOMAIN/s: Phospholipid/glycerol acyltransferase (InterPro:IPR002123); BEST Arabidopsis thaliana protein match is: glycerol-3-phosphate acyltransferase 7 (TAIR:AT5G06090.1); Has 397 Blast hits to 386 proteins in 31 species: Archae - 0; Bacteria - 0; Metazoa - 26; Fungi - 0; Plants - 368; Viruses - 0; Other Eukaryotes - 3 (source: NC…	0.0443217	2.3872	0.107247	0.198087	0.0818204	3.06487	0.081296	0.104412
GRMZM2G034360	ASFT/ HHT	Feruloyl-CoA transferase/hydroxycinnamoyl transferase (BAHD acyltransferase)	AT5G41040	loc_os11g31090	not assigned.unknown	highly similar to ( 542) AT5G41040 | Symbols: | transferase family protein | chr5:16431582-16433086 FORWARDweakly similar to ( 198) HCBT2_DIACA Anthranilate N-benzoyltransferase protein 2 (EC 2.3.1.144) (Anthranilate N-hydroxycinnamoyl/benzoyltransferase 2) - Dianthus caryophyllus (Carnation) (Clove pink)highly similar to ( 742) loc_os11g31090 12011.m07014 protein transferase, putative, expressed…	HXXXD-type acyl-transferase family protein	HXXXD-type acyl-transferase family protein; CONTAINS InterPro DOMAIN/s: Transferase (InterPro:IPR003480); BEST Arabidopsis thaliana protein match is: HXXXD-type acyl-transferase family protein (TAIR:AT5G63560.1); Has 2973 Blast hits to 2952 proteins in 200 species: Archae - 0; Bacteria - 2; Metazoa - 0; Fungi - 233; Plants - 2730; Viruses - 0; Other Eukaryotes - 8 (source: NCBI BLink).	0.105426	8.0111	0.250521	0.213502	0.284621	26.1695	0.0754685	0.215041
GRMZM2G120938	FAR	Fatty acyl-CoA reductase	AT3G44550	loc_os08g20200	lipid metabolism.lipid degradation.beta-oxidation.acyl CoA reductase	moderately similar to ( 319) AT3G44550 | Symbols: FAR5 | FAR5 (FATTY ACID REDUCTASE 5); binding / catalytic/ oxidoreductase, acting on the CH-CH group of donors | chr3:16138060-16141409 FORWARDhighly similar to ( 503) loc_os08g20200 12008.m06087 protein male sterility protein 2, putative, expressed seq=cds; coord=4:207530928..207533960:-1; parent_gene=GRMZM2G120938	fatty acid reductase 5	fatty acid reductase 5 (FAR5); CONTAINS InterPro DOMAIN/s: Male sterility (InterPro:IPR004262), NAD(P)-binding domain (InterPro:IPR016040), Male sterility, NAD-binding (InterPro:IPR013120); BEST Arabidopsis thaliana protein match is: fatty acid reductase 8 (TAIR:AT3G44560.1); Has 2710 Blast hits to 2672 proteins in 523 species: Archae - 2; Bacteria - 816; Metazoa - 1013; Fungi - 330; Plants - 287…	1.89119	0.154317	0.129921	0.181889	1.74196	0.357778	0.338205	0.0621132
GRMZM2G049318	ESB1	Dirigent-domain containing protein	AT1G07730	loc_os03g17220	stress.biotic.PR-proteins	moderately similar to ( 239) AT1G07730 | Symbols: | disease resistance-responsive family protein | chr1:2397527-2398696 REVERSEmoderately similar to ( 387) loc_os03g17220 12003.m07152 protein dirigent-like protein, expressed seq=cds; coord=9:138884343..138885504:-1; parent_gene=GRMZM2G049318	Disease resistance-responsive (dirigent-like protein) family protein	Disease resistance-responsive (dirigent-like protein) family protein; FUNCTIONS IN: molecular_function unknown; INVOLVED IN: biological_process unknown; LOCATED IN: endomembrane system; CONTAINS InterPro DOMAIN/s: Plant disease resistance response protein (InterPro:IPR004265); BEST Arabidopsis thaliana protein match is: Disease resistance-responsive (dirigent-like protein) family protein (TAIR:AT…	#N/A	#N/A	#N/A	#N/A	#N/A	#N/A	#N/A	#N/A
GRMZM2G166337	MYB41	MYB-type transcription factor	AT4G21440	loc_os07g37210	RNA.regulation of transcription.MYB domain transcription factor family	moderately similar to ( 259) AT4G21440 | Symbols: ATMYB102, ATM4 | ATMYB102 (ARABIDOPSIS MYB-LIKE 102); DNA binding / transcription factor | chr4:11418425-11419652 REVERSEmoderately similar to ( 214) MYB38_MAIZE Myb-related protein Zm38 - Zea mays (Maize)moderately similar to ( 355) loc_os07g37210 12007.m07971 protein MYB transcription factor, putative, expressed seq=cds; coord=2:205034504..20503…	MYB-like 102	MYB-like 102 (MYB102); CONTAINS InterPro DOMAIN/s: SANT, DNA-binding (InterPro:IPR001005), Homeodomain-like (InterPro:IPR009057), Myb, DNA-binding (InterPro:IPR014778), HTH transcriptional regulator, Myb-type, DNA-binding (InterPro:IPR017930), Homeodomain-related (InterPro:IPR012287), Myb transcription factor (InterPro:IPR015495); BEST Arabidopsis thaliana protein match is: myb domain protein 74 …	#N/A	#N/A	#N/A	#N/A	#N/A	#N/A	#N/A	#N/A
GRMZM2G054332	ABCG	ATP-binding cassette(ABC) transporters	AT3G55090	loc_os03g17350	transport.ABC transporters and multidrug resistance systems	highly similar to ( 850) AT3G55090 | Symbols: | ATPase, coupled to transmembrane movement of substances | chr3:20416342-20418552 REVERSEweakly similar to ( 181) PDR15_ORYSA Pleiotropic drug resistance protein 15 - Oryza sativa (Rice)nearly identical (1061) loc_os03g17350 12003.m07163 protein ATPase, coupled to transmembrane movement of substances, putative, expressed seq=cds; coord=1:43054782..43…	ABC-2 type transporter family protein	ABC-2 type transporter family protein; FUNCTIONS IN: ATPase activity, coupled to transmembrane movement of substances; INVOLVED IN: response to cyclopentenone; LOCATED IN: membrane; EXPRESSED IN: sepal, root, flower, carpel, stamen; EXPRESSED DURING: 4 anthesis, petal differentiation and expansion stage; CONTAINS InterPro DOMAIN/s: ATPase, AAA+ type, core (InterPro:IPR003593), ABC transporter-lik…	0.0954883	6.90412	0.187378	0.146991	0.17275	17.2782	0.102426	0.148805
GRMZM2G143756	ABCG20	ABC-2 type transporter family protein	AT3G55090	loc_os01g61940	transport.ABC transporters and multidrug resistance systems	highly similar to ( 803) AT3G55090 | Symbols: | ATPase, coupled to transmembrane movement of substances | chr3:20416342-20418552 REVERSEweakly similar to ( 179) PDR15_ORYSA Pleiotropic drug resistance protein 15 - Oryza sativa (Rice)nearly identical (1053) loc_os01g61940 12001.m12317 protein ATPase, coupled to transmembrane movement of substances, putative, expressed seq=cds; coord=8:169252975..1…	ABC-2 type transporter family protein	ABC-2 type transporter family protein; FUNCTIONS IN: ATPase activity, coupled to transmembrane movement of substances; INVOLVED IN: response to cyclopentenone; LOCATED IN: membrane; EXPRESSED IN: sepal, root, flower, carpel, stamen; EXPRESSED DURING: 4 anthesis, petal differentiation and expansion stage; CONTAINS InterPro DOMAIN/s: ATPase, AAA+ type, core (InterPro:IPR003593), ABC transporter-lik…	0.265313	0.926458	0.348195	0.222615	0.455313	1.78239	0.249623	0.209735
GRMZM2G164974	StKCS6	β-Ketoacyl-CoA synthase (condensing enzyme of fatty acid elongase complex)	AT1G68530	loc_os03g12030	lipid metabolism.FA synthesis and FA elongation.beta ketoacyl CoA synthase	moderately similar to ( 350) AT1G68530 | Symbols: CUT1, POP1, CER6, G2, KCS6 | KCS6 (3-KETOACYL-COA SYNTHASE 6); catalytic/ transferase, transferring acyl groups other than amino-acyl groups | chr1:25713600-25714733 REVERSEmoderately similar to ( 417) loc_os03g12030 12003.m06655 protein 3-ketoacyl-CoA synthase, putative, expressed seq=cds; coord=1:27506276..27508489:-1; parent_gene=GRMZM2G164974	3-ketoacyl-CoA synthase 6	3-ketoacyl-CoA synthase 6 (KCS6); FUNCTIONS IN: transferase activity, transferring acyl groups other than amino-acyl groups, catalytic activity; INVOLVED IN: in 7 processes; LOCATED IN: endoplasmic reticulum; EXPRESSED IN: 29 plant structures; EXPRESSED DURING: 13 growth stages; CONTAINS InterPro DOMAIN/s: Thiolase-like (InterPro:IPR016039), FAE1/Type III polyketide synthase-like protein (InterPr…	0.347653	22.9725	5.80168	2.18917	1.53903	20.8658	1.18408	0.422008
GRMZM2G146190	ABCG1	ATP-binding cassette(ABC) transporters	AT1G53720	loc_os06g45910	cell.cycle.peptidylprolyl isomerase	highly similar to ( 583) AT1G53720 | Symbols: ATCYP59, CYP59 | CYP59 (CYCLOPHILIN 59); RNA binding / nucleic acid binding / peptidyl-prolyl cis-trans isomerase | chr1:20057012-20059508 FORWARDhighly similar to ( 806) loc_os06g45910 12006.m09119 protein peptidyl-prolyl cis-trans isomerase-like 4, putative, expressed seq=cds; coord=6:92311005..92318498:-1; parent_gene=GRMZM2G146190	cyclophilin 59	cyclophilin 59 (CYP59); FUNCTIONS IN: peptidyl-prolyl cis-trans isomerase activity, RNA binding, nucleic acid binding; INVOLVED IN: protein folding; LOCATED IN: nucleus; EXPRESSED IN: 24 plant structures; EXPRESSED DURING: 13 growth stages; CONTAINS InterPro DOMAIN/s: Cyclophilin-like (InterPro:IPR015891), Peptidyl-prolyl cis-trans isomerase, cyclophilin-type (InterPro:IPR002130), RNA recognition…	0.852062	0.527757	0.374756	0.667093	0.621818	0.272777	0.709237	0.656595
GRMZM2G017557	zrp4	O-methyltransferase	AT4G35160	loc_os05g43930	secondary metabolism.phenylpropanoids	weakly similar to ( 164) AT4G35160 | Symbols: | O-methyltransferase family 2 protein | chr4:16730989-16732808 REVERSEhighly similar to ( 647) ZRP4_MAIZE O-methyltransferase ZRP4 (EC 2.1.1.-) (OMT) - Zea mays (Maize)moderately similar to ( 410) loc_os05g43930 12005.m08519 protein O-methyltransferase ZRP4, putative, expressed seq=cds; coord=4:11916303..11917798:-1; parent_gene=GRMZM2G017557	O-methyltransferase family protein	O-methyltransferase family protein; FUNCTIONS IN: methyltransferase activity, O-methyltransferase activity, protein dimerization activity; LOCATED IN: cytosol; CONTAINS InterPro DOMAIN/s: Winged helix-turn-helix transcription repressor DNA-binding (InterPro:IPR011991), Plant methyltransferase dimerisation (InterPro:IPR012967), O-methyltransferase, family 2 (InterPro:IPR001077), O-methyltransferas…	0.0703564	0.151828	0.194881	0.25223	0.0608711	0.095368	0.147725	0.136013
AC205703.4_FG006	gl8	3-ketoacyl-CoA reductases	#N/A	#N/A	#N/A	#N/A	#N/A	#N/A	#N/A	#N/A	#N/A	#N/A	#N/A	#N/A	#N/A	#N/A
Plasmodesma
GRMZM5G804976	CalS7/GSL7	Callose synthase	ATGSL05,	loc_os01g48200	minor CHO metabolism.callose	very weakly similar to ( 100) loc_os01g48200 12001.m11012 protein ATGSL05, putative, expressed seq=cds; coord=3:209972270..209974402:1; parent_gene=GRMZM5G804976	#N/A	#N/A	0.279209	0.165704	0.148722	0.0941952	0.124574	0.146163	0.242068	0.19923
GRMZM2G326643	CalS10/GSL8	Callose synthase	AT2G36850	loc_os06g51270	minor CHO metabolism.callose	highly similar to ( 559) AT2G36850 | Symbols: ATGSL08, GSL8, GSL08, ATGSL8 | GSL8 (GLUCAN SYNTHASE-LIKE 8); 1,3-beta-glucan synthase/ transferase, transferring glycosyl groups | chr2:15454935-15469666 REVERSEmoderately similar to ( 264) loc_os06g51270 12006.m09650 protein CALS1, putative, expressed seq=cds; coord=1:116015318..116024984:1; parent_gene=GRMZM2G326643	glucan synthase-like 8	glucan synthase-like 8 (GSL8); FUNCTIONS IN: transferase activity, transferring glycosyl groups, 1,3-beta-glucan synthase activity; INVOLVED IN: microsporogenesis, 1,3-beta-glucan biosynthetic process, pollen development, developmental growth; LOCATED IN: 1,3-beta-glucan synthase complex, plasma membrane; EXPRESSED IN: 26 plant structures; EXPRESSED DURING: 13 growth stages; CONTAINS InterPro DOM…	2.38253	1.27305	0.761045	1.24309	1.66192	1.67211	1.28704	1.31948
GRMZM2G430680	CalS3/GSL12	Callose synthase	AT5G13000	loc_os03g03610	minor CHO metabolism.callose	nearly identical (2841) AT5G13000 | Symbols: ATGSL12, gsl12 | ATGSL12 (glucan synthase-like 12); 1,3-beta-glucan synthase/ transferase, transferring glycosyl groups | chr5:4110445-4121202 REVERSEnearly identical (2719) loc_os03g03610 12003.m34995 protein CALS1, putative, expressed seq=cds; coord=6:82170167..82186540:1; parent_gene=GRMZM2G430680	glucan synthase-like 12	glucan synthase-like 12 (GSL12); FUNCTIONS IN: transferase activity, transferring glycosyl groups, 1,3-beta-glucan synthase activity; INVOLVED IN: 1,3-beta-glucan biosynthetic process; LOCATED IN: 1,3-beta-glucan synthase complex; EXPRESSED IN: 23 plant structures; EXPRESSED DURING: 13 growth stages; CONTAINS InterPro DOMAIN/s: Glycosyl transferase, family 48 (InterPro:IPR003440), Protein of unkn…	1.40648	0.232334	0.100923	0.191479	1.33035	0.276986	0.227362	0.197709
GRMZM2G172537	AtBG_ppap	β-1,3-glucanase	AT1G32860	loc_os03g14210	misc.beta 1,3 glucan hydrolases	moderately similar to ( 360) AT1G32860 | Symbols: | glycosyl hydrolase family 17 protein | chr1:11907308-11908803 REVERSEmoderately similar to ( 243) GUB_NICPL Lichenase precursor (EC 3.2.1.73) (Endo-beta-1,3-1,4 glucanase) - Nicotiana plumbaginifolia (Leadwort-leaved tobacco)highly similar to ( 564) loc_os03g14210 12003.m06863 protein glucan endo-1,3-beta-glucosidase 7 precursor, putative, expre…	Glycosyl hydrolase superfamily protein	Glycosyl hydrolase superfamily protein; FUNCTIONS IN: cation binding, hydrolase activity, hydrolyzing O-glycosyl compounds, catalytic activity; INVOLVED IN: carbohydrate metabolic process; LOCATED IN: anchored to plasma membrane, plasma membrane, anchored to membrane; EXPRESSED IN: 18 plant structures; EXPRESSED DURING: 12 growth stages; CONTAINS InterPro DOMAIN/s: Glycoside hydrolase, catalytic …	0.864667	0.0806705	0.0649604	0.0550857	0.26476	0.0702678	0.0754685	0.0711019
GRMZM2G113420	PDBG1	β-1,3-glucanase	AT3G13560	loc_os07g38930	misc.beta 1,3 glucan hydrolases.glucan endo-1,3-beta-glucosidase	moderately similar to ( 475) AT3G13560 | Symbols: | glycosyl hydrolase family 17 protein | chr3:4425484-4427284 REVERSEmoderately similar to ( 239) E13B_WHEAT Glucan endo-1,3-beta-glucosidase precursor (EC 3.2.1.39) ((1->3)-beta-glucan endohydrolase) ((1->3)-beta-glucanase) (Beta-1,3-endoglucanase) - Triticum aestivum (Wheat)highly similar to ( 751) loc_os07g38930 12007.m08137 protein glucan endo…	O-Glycosyl hydrolases family 17 protein	O-Glycosyl hydrolases family 17 protein; FUNCTIONS IN: cation binding, hydrolase activity, hydrolyzing O-glycosyl compounds, catalytic activity; INVOLVED IN: carbohydrate metabolic process; LOCATED IN: anchored to plasma membrane, plasma membrane, anchored to membrane; EXPRESSED IN: 24 plant structures; EXPRESSED DURING: 13 growth stages; CONTAINS InterPro DOMAIN/s: X8 (InterPro:IPR012946), Glyco…	0.358907	0.137945	0.093689	0.0550857	0.281999	0.180234	0.200493	0.193
GRMZM5G824920	PDBG2	β-1,3-glucanase	AT2G01630	loc_os03g12140	misc.beta 1,3 glucan hydrolases.glucan endo-1,3-beta-glucosidase	highly similar to ( 633) AT2G01630 | Symbols: | glycosyl hydrolase family 17 protein / beta-1,3-glucanase, putative | chr2:279564-281955 REVERSEmoderately similar to ( 256) E13B_WHEAT Glucan endo-1,3-beta-glucosidase precursor (EC 3.2.1.39) ((1->3)-beta-glucan endohydrolase) ((1->3)-beta-glucanase) (Beta-1,3-endoglucanase) - Triticum aestivum (Wheat)highly similar to ( 876) loc_os03g12140 12003.m…	O-Glycosyl hydrolases family 17 protein	O-Glycosyl hydrolases family 17 protein; FUNCTIONS IN: cation binding, hydrolase activity, hydrolyzing O-glycosyl compounds, catalytic activity; INVOLVED IN: carbohydrate metabolic process; LOCATED IN: plasma membrane, anchored to membrane; EXPRESSED IN: 21 plant structures; EXPRESSED DURING: 13 growth stages; CONTAINS InterPro DOMAIN/s: Glycoside hydrolase, catalytic core (InterPro:IPR017853), G…	1.81894	0.31727	0.309831	0.155513	1.01114	0.347311	0.209035	0.152758
GRMZM2G111324	PDBG2	β-1,3-glucanase	AT2G01630	loc_os03g12140	misc.beta 1,3 glucan hydrolases.glucan endo-1,3-beta-glucosidase	highly similar to ( 615) AT2G01630 | Symbols: | glycosyl hydrolase family 17 protein / beta-1,3-glucanase, putative | chr2:279564-281955 REVERSEmoderately similar to ( 239) E13B_WHEAT Glucan endo-1,3-beta-glucosidase precursor (EC 3.2.1.39) ((1->3)-beta-glucan endohydrolase) ((1->3)-beta-glucanase) (Beta-1,3-endoglucanase) - Triticum aestivum (Wheat)highly similar to ( 844) loc_os03g12140 12003.m…	O-Glycosyl hydrolases family 17 protein	O-Glycosyl hydrolases family 17 protein; FUNCTIONS IN: cation binding, hydrolase activity, hydrolyzing O-glycosyl compounds, catalytic activity; INVOLVED IN: carbohydrate metabolic process; LOCATED IN: plasma membrane, anchored to membrane; EXPRESSED IN: 21 plant structures; EXPRESSED DURING: 13 growth stages; CONTAINS InterPro DOMAIN/s: Glycoside hydrolase, catalytic core (InterPro:IPR017853), G…	1.43218	0.387694	0.18931	0.212923	0.694024	0.244616	0.20226	0.120561
AC198169.4_FG004	ISE1/EMB1586	DEAD-box RNA helicase	AT1G12770	loc_os02g42406	RNA.processing.RNA helicase	highly similar to ( 587) AT1G12770 | Symbols: EMB1586 | EMB1586 (embryo defective 1586); ATP binding / ATP-dependent helicase/ helicase/ nucleic acid binding | chr1:4351888-4353543 FORWARDweakly similar to ( 141) IF4A_WHEAT Eukaryotic initiation factor 4A (EC 3.6.1.-) (ATP-dependent RNA helicase eIF4A) (eIF-4A) - Triticum aestivum (Wheat)highly similar to ( 908) loc_os02g42406 12002.m09276 protei…	P-loop containing nucleoside triphosphate hydrolases superfamily protein	embryo defective 1586 (EMB1586); FUNCTIONS IN: RNA helicase activity; INVOLVED IN: plasmodesma organization, plasmodesmata-mediated intercellular transport, embryo development ending in seed dormancy; LOCATED IN: mitochondrion; EXPRESSED IN: embryo, root, flower, shoot meristem; CONTAINS InterPro DOMAIN/s: RNA helicase, DEAD-box type, Q motif (InterPro:IPR014014), DNA/RNA helicase, DEAD/DEAH box …	#N/A	#N/A	#N/A	#N/A	#N/A	#N/A	#N/A	#N/A
GRMZM2G040995	ISE2	DEVH-type RNA helicase	AT1G59760	loc_os12g18140	RNA.processing	nearly identical (1477) AT1G59760 | Symbols: | ATP-dependent RNA helicase, putative | chr1:21984571-21990110 REVERSEnearly identical (1365) loc_os12g18140 12012.m05769 protein superkiller viralicidic activity 2-like 2, putative, expressed seq=cds; coord=9:27433425..27441935:-1; parent_gene=GRMZM2G040995	RNA helicase, ATP-dependent, SK12/DOB1 protein	RNA helicase, ATP-dependent, SK12/DOB1 protein; FUNCTIONS IN: hydrolase activity, acting on acid anhydrides, in phosphorus-containing anhydrides, helicase activity, ATP binding, ATP-dependent helicase activity, nucleic acid binding; INVOLVED IN: N-terminal protein myristoylation; EXPRESSED IN: 23 plant structures; EXPRESSED DURING: 14 growth stages; CONTAINS InterPro DOMAIN/s: DNA/RNA helicase, D…	0.67944	0.213995	0.214494	0.334545	0.42956	0.232555	0.25593	0.417188
GRMZM2G131202	GAT1/TRX-M3	Thioredoxin-m3	AT2G15570	loc_os04g35150	redox.thioredoxin	weakly similar to ( 126) AT2G15570 | Symbols: ATHM3, ATM3 | thioredoxin M-type 3, chloroplast (TRX-M3) | chr2:6791556-6792902 REVERSEweakly similar to ( 130) TRXM_PEA Thioredoxin M-type, chloroplast precursor (TRX-M) - Pisum sativum (Garden pea)weakly similar to ( 165) loc_os04g35150 12004.m08605 protein thioredoxin family protein seq=cds; coord=2:51224058..51225740:1; parent_gene=GRMZM2G131202	Thioredoxin superfamily protein	ATHM3; FUNCTIONS IN: enzyme activator activity; INVOLVED IN: positive regulation of catalytic activity; LOCATED IN: chloroplast; EXPRESSED IN: 22 plant structures; EXPRESSED DURING: 13 growth stages; CONTAINS InterPro DOMAIN/s: Thioredoxin fold (InterPro:IPR012335), Thioredoxin, core (InterPro:IPR015467), Thioredoxin domain (InterPro:IPR013766), Thioredoxin, conserved site (InterPro:IPR017937), T…	0.131303	0.161341	0.129921	0.105375	0.0966269	0.134417	0.137135	0.180401
GRMZM2G396562	DSE1/TAN	WD-repeat protein	0	loc_os06g04040	not assigned.unknown	weakly similar to ( 101) loc_os06g04040 12006.m31967 protein guanine nucleotide-binding protein beta subunit-like protein 1, putative, expressed seq=cds; coord=9:23539295..23541207:-1; parent_gene=GRMZM2G396562	0	0	0.18815	0.373187	0.340489	0.288731	0.346934	0.279599	0.268433	0.221202
GRMZM2G066860	PDLP1a	PD located type I membrane receptor-like proteins	AT2G33330	loc_os04g45460	signalling.receptor kinases.misc	weakly similar to ( 179) AT2G33330 | Symbols: PDLP3 | PDLP3 (PLASMODESMATA-LOCATED PROTEIN 3) | chr2:14123181-14125028 REVERSEweakly similar to ( 118) loc_os04g45460 12004.m09499 protein secretory protein-like, putative, expressed seq=cds; coord=1:8882669..8885553:-1; parent_gene=GRMZM2G066860	plasmodesmata-located protein 3	plasmodesmata-located protein 3 (PDLP3); CONTAINS InterPro DOMAIN/s: Protein of unknown function DUF26 (InterPro:IPR002902); BEST Arabidopsis thaliana protein match is: plasmodesmata-located protein 2 (TAIR:AT1G04520.1); Has 999 Blast hits to 950 proteins in 29 species: Archae - 0; Bacteria - 0; Metazoa - 0; Fungi - 6; Plants - 993; Viruses - 0; Other Eukaryotes - 0 (source: NCBI BLink).	0.481763	0.147487	0.105906	0.0694036	0.264214	0.096623	0.149881	0.11232
GRMZM2G059634	PDLP5/HWI1	PD located type I membrane receptor-like proteins	AT2G01660	loc_os06g14280	signalling.receptor kinases.misc	weakly similar to ( 167) AT2G01660 | Symbols: PDLP6 | PDLP6 (PLASMODESMATA-LOCATED PROTEIN 6) | chr2:291717-292496 REVERSEmoderately similar to ( 363) loc_os06g14280 12006.m06143 protein secretory protein-like, putative, expressed seq=cds; coord=6:118147444..118150871:1; parent_gene=GRMZM2G059634	plasmodesmata-located protein 6	plasmodesmata-located protein 6 (PDLP6); CONTAINS InterPro DOMAIN/s: Protein of unknown function DUF26 (InterPro:IPR002902); BEST Arabidopsis thaliana protein match is: plasmodesmata-located protein 7 (TAIR:AT5G37660.2); Has 35333 Blast hits to 34131 proteins in 2444 species: Archae - 798; Bacteria - 22429; Metazoa - 974; Fungi - 991; Plants - 531; Viruses - 0; Other Eukaryotes - 9610 (source: NC…	2.01701	0.831608	0.254311	0.114583	1.60543	0.403252	0.177452	0.0492993
GRMZM2G062471	PDLP8	PD located type I membrane receptor-like proteins	AT3G60720	loc_os04g45460	signalling.receptor kinases.misc	weakly similar to ( 171) AT3G60720 | Symbols: PDLP8 | PDLP8 (PLASMODESMATA-LOCATED PROTEIN 8) | chr3:22442035-22443608 FORWARDmoderately similar to ( 305) loc_os04g45460 12004.m09499 protein secretory protein-like, putative, expressed seq=cds; coord=2:22574875..22577248:-1; parent_gene=GRMZM2G062471	plasmodesmata-located protein 8	plasmodesmata-located protein 8 (PDLP8); CONTAINS InterPro DOMAIN/s: Protein of unknown function DUF26 (InterPro:IPR002902); BEST Arabidopsis thaliana protein match is: plasmodesmata-located protein 6 (TAIR:AT2G01660.1); Has 1563 Blast hits to 1343 proteins in 28 species: Archae - 0; Bacteria - 0; Metazoa - 4; Fungi - 0; Plants - 1557; Viruses - 0; Other Eukaryotes - 2 (source: NCBI BLink).	0.447243	0.484023	0.904558	1.04744	0.457401	0.602379	0.946225	0.576127
GRMZM2G123714	PDCB1	Plasmodesmal Callose Binding (PDCB) family;GPI-anchor callose binding	AT5G08000	loc_os03g54910	misc.beta 1,3 glucan hydrolases	weakly similar to ( 133) AT5G08000 | Symbols: E13L3, PDCB2 | E13L3 (GLUCAN ENDO-1,3-BETA-GLUCOSIDASE-LIKE PROTEIN 3); callose binding / polysaccharide binding | chr5:2563684-2565282 FORWARDvery weakly similar to (92.8) E13B_WHEAT Glucan endo-1,3-beta-glucosidase precursor (EC 3.2.1.39) ((1->3)-beta-glucan endohydrolase) ((1->3)-beta-glucanase) (Beta-1,3-endoglucanase) - Triticum aestivum (Wheat)w…	glucan endo-1,3-beta-glucosidase-like protein 3	glucan endo-1,3-beta-glucosidase-like protein 3 (E13L3); FUNCTIONS IN: callose binding, polysaccharide binding; INVOLVED IN: biological_process unknown; LOCATED IN: plasmodesma, anchored to plasma membrane, anchored to membrane; EXPRESSED IN: 23 plant structures; EXPRESSED DURING: 13 growth stages; CONTAINS InterPro DOMAIN/s: X8 (InterPro:IPR012946); BEST Arabidopsis thaliana protein match is: pl…	0.884658	0.357455	0.127156	0.155513	0.479214	0.200194	0.214038	0.148805
GRMZM2G088797	PDCB2	Plasmodesmal Callose Binding (PDCB) family;GPI-anchor callose binding	NA	NA	NA	NA	NA	NA	#N/A	#N/A	#N/A	#N/A	#N/A	#N/A	#N/A	#N/A
GRMZM2G162768	PDCB3	Plasmodesmal Callose Binding (PDCB) family;GPI-anchor callose binding	0	0	not assigned.unknown	seq=cds; coord=3:194739940..194740582:1; parent_gene=GRMZM2G162768	0	0	0.161076	0.179409	0.179221	0.241249	0.179667	0.134417	0.117249	0.0895827
GRMZM2G131262	PDCB4	Plasmodesmal Callose Binding (PDCB) family;GPI-anchor callose binding	AT1G18650	loc_os07g40940	misc.beta 1,3 glucan hydrolases	weakly similar to ( 116) AT1G18650 | Symbols: PDCB3 | PDCB3 (PLASMODESMATA CALLOSE-BINDING PROTEIN 3); callose binding / polysaccharide binding | chr1:6419036-6420413 REVERSEvery weakly similar to (85.5) E13B_WHEAT Glucan endo-1,3-beta-glucosidase precursor (EC 3.2.1.39) ((1->3)-beta-glucan endohydrolase) ((1->3)-beta-glucanase) (Beta-1,3-endoglucanase) - Triticum aestivum (Wheat)weakly similar t…	plasmodesmata callose-binding protein 3	plasmodesmata callose-binding protein 3 (PDCB3); CONTAINS InterPro DOMAIN/s: X8 (InterPro:IPR012946); BEST Arabidopsis thaliana protein match is: glucan endo-1,3-beta-glucosidase-like protein 3 (TAIR:AT5G08000.1); Has 1473 Blast hits to 1425 proteins in 72 species: Archae - 4; Bacteria - 6; Metazoa - 5; Fungi - 46; Plants - 1391; Viruses - 0; Other Eukaryotes - 21 (source: NCBI BLink).	3.76445	0.321275	0.275194	0.357454	2.66229	0.416148	0.370777	0.136951
GRMZM2G102322	PDCB5	Plasmodesmal Callose Binding (PDCB) family;GPI-anchor callose binding	AT3G58100	loc_os06g34660	misc.beta 1,3 glucan hydrolases	weakly similar to ( 130) AT3G58100 | Symbols: PDCB5 | PDCB5 (PLASMODESMATA CALLOSE-BINDING PROTEIN 5); callose binding / polysaccharide binding | chr3:21515397-21516329 REVERSEvery weakly similar to (83.2) E13B_WHEAT Glucan endo-1,3-beta-glucosidase precursor (EC 3.2.1.39) ((1->3)-beta-glucan endohydrolase) ((1->3)-beta-glucanase) (Beta-1,3-endoglucanase) - Triticum aestivum (Wheat)moderately sim…	plasmodesmata callose-binding protein 5	plasmodesmata callose-binding protein 5 (PDCB5); FUNCTIONS IN: callose binding, polysaccharide binding; INVOLVED IN: biological_process unknown; LOCATED IN: plasmodesma, anchored to plasma membrane, anchored to membrane; EXPRESSED IN: 24 plant structures; EXPRESSED DURING: 14 growth stages; CONTAINS InterPro DOMAIN/s: X8 (InterPro:IPR012946); BEST Arabidopsis thaliana protein match is: Carbohydra…	0.222198	0.223735	0.0818449	0.0941952	0.163641	0.11601	0.217689	0.104412
GRMZM2G123540	KOB1/ABI8	Glycosyltransferase-like protein	AT3G08550	loc_os01g13200	hormone metabolism.abscisic acid.signal transduction	moderately similar to ( 323) AT3G08550 | Symbols: ELD1, ABI8, KOB1 | KOB1 (KOBITO) | chr3:2596513-2599515 FORWARDmoderately similar to ( 454) loc_os01g13200 12001.m07930 protein KOB1, putative, expressed seq=cds; coord=3:1721270..1724245:1; parent_gene=GRMZM2G123540	elongation defective 1 protein / ELD1 protein	KOBITO (KOB1); BEST Arabidopsis thaliana protein match is: unknown protein (TAIR:AT3G57200.1); Has 94 Blast hits to 94 proteins in 32 species: Archae - 0; Bacteria - 14; Metazoa - 0; Fungi - 0; Plants - 75; Viruses - 0; Other Eukaryotes - 5 (source: NCBI BLink).	1.27553	0.564212	0.827488	0.686665	1.48532	1.12236	0.602511	0.798208
GRMZM2G074687	CRT1	ER-ass. Ca2+-binding chaperone	AT1G56340	loc_os07g14270	signalling.calcium	highly similar to ( 575) AT1G56340 | Symbols: CRT1 | CRT1 (CALRETICULIN 1); calcium ion binding / unfolded protein binding | chr1:21090022-21092630 REVERSEhighly similar to ( 655) CALR_ORYSA Calreticulin precursor - Oryza sativa (Rice)highly similar to ( 655) loc_os07g14270 12007.m29118 protein calreticulin precursor, putative, expressed seq=cds; coord=2:170263508..170267458:-1; parent_gene=GRMZM…	calreticulin 1a	calreticulin 1a (CRT1a); FUNCTIONS IN: unfolded protein binding, calcium ion binding; INVOLVED IN: response to oxidative stress, response to cadmium ion, response to salt stress, calcium ion homeostasis; LOCATED IN: mitochondrion, endoplasmic reticulum, plasma membrane; EXPRESSED IN: 27 plant structures; EXPRESSED DURING: 14 growth stages; CONTAINS InterPro DOMAIN/s: Calreticulin/calnexin, P (Int…	11.1243	1.67696	1.25644	1.26163	9.20994	1.87866	2.0558	2.0189
AC211276.4_FG008	AtGnTL	β-1,6-N-acetylglucosaminyl transferase-like enzyme	AT3G52060	loc_os03g44580	not assigned.unknown	moderately similar to ( 352) AT3G52060 | Symbols: | unknown protein | chr3:19310987-19312027 REVERSEhighly similar to ( 567) loc_os03g44580 12003.m35334 protein expressed protein seq=cds; coord=5:16416400..16417482:1; parent_gene=AC211276.4_FG008	Core-2/I-branching beta-1,6-N-acetylglucosaminyltransferase family protein	Core-2/I-branching beta-1,6-N-acetylglucosaminyltransferase family protein; FUNCTIONS IN: molecular_function unknown; INVOLVED IN: biological_process unknown; LOCATED IN: endomembrane system; EXPRESSED IN: 24 plant structures; EXPRESSED DURING: 14 growth stages; CONTAINS InterPro DOMAIN/s: Core-2/I-Branching enzyme (InterPro:IPR021141); BEST Arabidopsis thaliana protein match is: Core-2/I-branchi…	#N/A	#N/A	#N/A	#N/A	#N/A	#N/A	#N/A	#N/A
GRMZM2G087326	AtRGP2	Class1 Reversibly Glycosylated Polypeptide (C1RGP)	AT5G15650	loc_os03g40270	cell wall.cell wall proteins.RGP	highly similar to ( 655) AT5G15650 | Symbols: RGP2, ATRGP2 | RGP2 (REVERSIBLY GLYCOSYLATED POLYPEPTIDE 2); transferase, transferring hexosyl groups | chr5:5092203-5094093 FORWARDhighly similar to ( 739) UPTG_MAIZE Alpha-1,4-glucan-protein synthase [UDP-forming] (EC 2.4.1.112) (UDP-glucose:protein transglucosylase) (UPTG) (Amylogenin) (Golgi-associated protein se-wap41) - Zea mays (Maize)highly si…	reversibly glycosylated polypeptide 2	reversibly glycosylated polypeptide 2 (RGP2); FUNCTIONS IN: transferase activity, transferring hexosyl groups, glycogenin glucosyltransferase activity; INVOLVED IN: response to cadmium ion, response to salt stress; LOCATED IN: cytosolic ribosome, cell wall, membrane; EXPRESSED IN: male gametophyte, guard cell, root, cultured cell, leaf; EXPRESSED DURING: seedling growth, seed development stages; …	12.9134	1.2575	0.870676	1.51837	10.1937	1.65711	1.35167	1.54799
GRMZM2G073725	AtRGP2	Glycosyltransferase-like protein	AT5G15650	loc_os03g40270	cell wall.cell wall proteins.RGP	highly similar to ( 656) AT5G15650 | Symbols: RGP2, ATRGP2 | RGP2 (REVERSIBLY GLYCOSYLATED POLYPEPTIDE 2); transferase, transferring hexosyl groups | chr5:5092203-5094093 FORWARDhighly similar to ( 737) UPTG_MAIZE Alpha-1,4-glucan-protein synthase [UDP-forming] (EC 2.4.1.112) (UDP-glucose:protein transglucosylase) (UPTG) (Amylogenin) (Golgi-associated protein se-wap41) - Zea mays (Maize)highly si…	reversibly glycosylated polypeptide 2	reversibly glycosylated polypeptide 2 (RGP2); FUNCTIONS IN: transferase activity, transferring hexosyl groups, glycogenin glucosyltransferase activity; INVOLVED IN: response to cadmium ion, response to salt stress; LOCATED IN: cytosolic ribosome, cell wall, membrane; EXPRESSED IN: male gametophyte, guard cell, root, cultured cell, leaf; EXPRESSED DURING: seedling growth, seed development stages; …	16.1205	2.91602	1.80152	2.28459	11.4365	3.09001	1.94845	2.78612
GRMZM2G432722	crRLK1L	Catharanthus roseus Receptor-Like Kinase1-like (crRLK1L)	0	0	not assigned.unknown	seq=cds; coord=9:104881449..104881860:1; parent_gene=GRMZM2G432722	0	0	1.77839	0.840082	0.799318	0.454048	2.61908	0.886019	1.52899	1.1318
GRMZM2G106702	ARK3	S-domain Receptor-Like Kinase	AT4G03230	loc_os01g57560	signalling.receptor kinases.DUF 26	moderately similar to ( 365) AT4G03230 | Symbols: | ATP binding / kinase/ protein kinase/ protein serine/threonine kinase/ protein tyrosine kinase/ sugar binding | chr4:1419278-1422804 REVERSEweakly similar to ( 172) PSKR_DAUCA Phytosulfokine receptor precursor (EC 2.7.11.1) (Phytosulfokine LRR receptor kinase) - Daucus carota (Carrot)highly similar to ( 516) loc_os01g57560 12001.m11907 protein s…	S-locus lectin protein kinase family protein	S-locus lectin protein kinase family protein; FUNCTIONS IN: sugar binding, protein serine/threonine kinase activity, protein kinase activity, kinase activity, ATP binding; INVOLVED IN: protein amino acid phosphorylation, recognition of pollen; LOCATED IN: endomembrane system; EXPRESSED IN: 9 plant structures; EXPRESSED DURING: 4 anthesis, F mature embryo stage, petal differentiation and expansion…	0.419588	0.221677	0.756642	0.403151	0.396321	0.325063	0.311027	0.16078
AC214648.3_FG003	TET3	Tetraspanin3 (TET3)	AT3G45600	loc_os05g03140	development.unspecified	moderately similar to ( 313) AT3G45600 | Symbols: TET3 | TET3 (TETRASPANIN3) | chr3:16733973-16735854 REVERSEmoderately similar to ( 466) loc_os05g03140 12005.m04848 protein senescence-associated protein, putative, expressed seq=cds; coord=8:131799091..131803818:-1; parent_gene=AC214648.3_FG003	tetraspanin3	tetraspanin3 (TET3); FUNCTIONS IN: molecular_function unknown; INVOLVED IN: aging; LOCATED IN: plasma membrane; EXPRESSED IN: 23 plant structures; EXPRESSED DURING: 13 growth stages; CONTAINS InterPro DOMAIN/s: Tetraspanin (InterPro:IPR018499), Tetraspanin, subgroup (InterPro:IPR000301); BEST Arabidopsis thaliana protein match is: tetraspanin4 (TAIR:AT5G60220.1); Has 665 Blast hits to 663 protein…	#N/A	#N/A	#N/A	#N/A	#N/A	#N/A	#N/A	#N/A
GRMZM5G872070	LRR RLK	Hypothetical protein	AT4G27435	loc_os07g27810	not assigned.unknown	weakly similar to ( 114) AT4G27435 | Symbols: | unknown protein | chr4:13723903-13724872 FORWARDweakly similar to ( 144) loc_os07g27810 12007.m07055 protein fiber protein Fb34, putative, expressed seq=cds; coord=2:167362186..167362745:1; parent_gene=GRMZM5G872070	Protein of unknown function (DUF1218)	Protein of unknown function (DUF1218); FUNCTIONS IN: molecular_function unknown; INVOLVED IN: biological_process unknown; LOCATED IN: endomembrane system; EXPRESSED IN: 23 plant structures; EXPRESSED DURING: 13 growth stages; CONTAINS InterPro DOMAIN/s: Protein of unknown function DUF1218 (InterPro:IPR009606); BEST Arabidopsis thaliana protein match is: Protein of unknown function (DUF1218) (TAIR…	1.93354	2.2318	0.548125	0.498813	2.65258	2.80279	0.282587	0.212645
GRMZM2G126858			AT1G56145	loc_os04g52600	signalling.receptor kinases.DUF 26	highly similar to ( 781) AT1G56145 | Symbols: | leucine-rich repeat family protein / protein kinase family protein | chr1:21008225-21013934 REVERSEmoderately similar to ( 210) PSKR_DAUCA Phytosulfokine receptor precursor (EC 2.7.11.1) (Phytosulfokine LRR receptor kinase) - Daucus carota (Carrot)nearly identical (1081) loc_os04g52600 12004.m10153 protein protein kinase domain containing protein, e…	Leucine-rich repeat transmembrane protein kinase	Leucine-rich repeat transmembrane protein kinase; FUNCTIONS IN: protein serine/threonine kinase activity, protein kinase activity, ATP binding; INVOLVED IN: protein amino acid phosphorylation; EXPRESSED IN: 18 plant structures; EXPRESSED DURING: 7 growth stages; CONTAINS InterPro DOMAIN/s: Serine/threonine-protein kinase domain (InterPro:IPR002290), Leucine-rich repeat (InterPro:IPR001611), Serin…	0.117747	0.133184	0.171806	0.269423	0.203097	0.121149	0.151329	0.148353
GRMZM2G177535			AT1G72300	loc_os06g47750	signalling.receptor kinases.leucine rich repeat XI	highly similar to ( 765) AT1G72300 | Symbols: | leucine-rich repeat transmembrane protein kinase, putative | chr1:27217679-27220966 REVERSEhighly similar to ( 657) PSKR_DAUCA Phytosulfokine receptor precursor (EC 2.7.11.1) (Phytosulfokine LRR receptor kinase) - Daucus carota (Carrot)nearly identical (1463) loc_os06g47750 12006.m09301 protein phytosulfokine receptor precursor, putative, expressed …	Leucine-rich receptor-like protein kinase family protein	Leucine-rich receptor-like protein kinase family protein; CONTAINS InterPro DOMAIN/s: Protein kinase, ATP binding site (InterPro:IPR017441), Serine/threonine-protein kinase domain (InterPro:IPR002290), Leucine-rich repeat-containing N-terminal domain, type 2 (InterPro:IPR013210), Leucine-rich repeat (InterPro:IPR001611), Serine/threonine-protein kinase-like domain (InterPro:IPR017442), Protein ki…	#N/A	#N/A	#N/A	#N/A	#N/A	#N/A	#N/A	#N/A
GRMZM2G104425			AT1G72300	loc_os02g05930	signalling.receptor kinases.leucine rich repeat XI	highly similar to ( 688) AT1G72300 | Symbols: | leucine-rich repeat transmembrane protein kinase, putative | chr1:27217679-27220966 REVERSEhighly similar to ( 590) PSKR_DAUCA Phytosulfokine receptor precursor (EC 2.7.11.1) (Phytosulfokine LRR receptor kinase) - Daucus carota (Carrot)nearly identical (1169) loc_os02g05930 12002.m05941 protein phytosulfokine receptor precursor, putative, expressed …	Leucine-rich receptor-like protein kinase family protein	Leucine-rich receptor-like protein kinase family protein; CONTAINS InterPro DOMAIN/s: Protein kinase, ATP binding site (InterPro:IPR017441), Serine/threonine-protein kinase domain (InterPro:IPR002290), Leucine-rich repeat-containing N-terminal domain, type 2 (InterPro:IPR013210), Leucine-rich repeat (InterPro:IPR001611), Serine/threonine-protein kinase-like domain (InterPro:IPR017442), Protein ki…	#N/A	#N/A	#N/A	#N/A	#N/A	#N/A	#N/A	#N/A
GRMZM2G072868			AT4G34220	loc_os09g02250	signalling.receptor kinases.leucine rich repeat III	moderately similar to ( 425) AT4G34220 | Symbols: | leucine-rich repeat transmembrane protein kinase, putative | chr4:16381653-16384054 REVERSEweakly similar to ( 128) RPK1_IPONI Receptor-like protein kinase precursor (EC 2.7.11.1) - Ipomoea nil (Japanese morning glory) (Pharbitis nil)highly similar to ( 882) loc_os09g02250 12009.m059931 protein transposon protein, putative, unclassified, express…	Leucine-rich repeat protein kinase family protein	Leucine-rich repeat protein kinase family protein; FUNCTIONS IN: protein serine/threonine kinase activity, protein kinase activity, ATP binding; INVOLVED IN: transmembrane receptor protein tyrosine kinase signaling pathway, protein amino acid phosphorylation; LOCATED IN: endomembrane system; EXPRESSED IN: 21 plant structures; EXPRESSED DURING: 14 growth stages; CONTAINS InterPro DOMAIN/s: Protein…	0.0847844	0.742267	0.0818449	0.0874431	0.119528	1.63238	0.0475422	0.0711019
GRMZM2G119045			#N/A	#N/A	#N/A	#N/A	#N/A	#N/A	#N/A	#N/A	#N/A	#N/A	#N/A	#N/A	#N/A	#N/A
GRMZM2G433579			AT2G23450	loc_os03g12470	signalling.receptor kinases.wall associated kinase	highly similar to ( 549) AT2G23450 | Symbols: | protein kinase family protein | chr2:9988926-9991244 REVERSEmoderately similar to ( 228) CRI4_MAIZE Putative receptor protein kinase CRINKLY4 precursor (EC 2.7.11.1) - Zea mays (Maize)highly similar to ( 910) loc_os03g12470 12003.m06697 protein OsWAK25 - OsWAK receptor-like protein kinase, expressed seq=cds; coord=1:28861653..28867635:1; parent_gene…	Protein kinase superfamily protein	Protein kinase superfamily protein; FUNCTIONS IN: kinase activity; INVOLVED IN: protein amino acid phosphorylation; LOCATED IN: cellular_component unknown; EXPRESSED IN: 21 plant structures; EXPRESSED DURING: 11 growth stages; CONTAINS InterPro DOMAIN/s: Protein kinase, ATP binding site (InterPro:IPR017441), Protein kinase, catalytic domain (InterPro:IPR000719), EGF-like (InterPro:IPR006210), Ser…	0.125125	0.165704	0.41461	0.241249	0.147699	0.368307	1.04932	0.293031
GRMZM2G176225			AT1G21270	loc_os04g51050	signalling.receptor kinases.wall associated kinase	moderately similar to ( 473) AT1G21270 | Symbols: WAK2 | WAK2; ATP binding / calcium ion binding / protein kinase/ protein serine/threonine kinase | chr1:7444997-7447345 FORWARDmoderately similar to ( 219) CRI4_MAIZE Putative receptor protein kinase CRINKLY4 precursor (EC 2.7.11.1) - Zea mays (Maize)highly similar to ( 983) loc_os04g51050 12004.m101873 protein OsWAK53a - OsWAK receptor-like prote…	wall-associated kinase 2	wall-associated kinase 2 (WAK2); FUNCTIONS IN: protein serine/threonine kinase activity, protein kinase activity, calcium ion binding, ATP binding; INVOLVED IN: cellular water homeostasis, protein amino acid phosphorylation, oligosaccharide metabolic process, unidimensional cell growth, response to salicylic acid stimulus; LOCATED IN: plasma membrane; EXPRESSED IN: 18 plant structures; EXPRESSED …	0.0970539	0.844359	0.839717	0.34609	0.0904943	0.323413	0.249191	0.158129
GRMZM2G054152	Casein Kinase Like6 (PAPK1)	Plasmodesmal-Associated Protein Kinase1 (PAPK1)	AT3G23340	loc_os10g33650	protein.postranslational modification	highly similar to ( 616) AT3G23340 | Symbols: ckl10 | ckl10 (Casein Kinase I-like 10); ATP binding / kinase/ protein kinase/ protein serine/threonine kinase | chr3:8351047-8353791 FORWARDhighly similar to ( 728) loc_os10g33650 12010.m065285 protein casein kinase I isoform delta-like, putative, expressed seq=cds; coord=1:232284281..232289387:-1; parent_gene=GRMZM2G054152	casein kinase I-like 10	casein kinase I-like 10 (ckl10); FUNCTIONS IN: protein serine/threonine kinase activity, protein kinase activity, kinase activity, ATP binding; INVOLVED IN: protein amino acid phosphorylation; LOCATED IN: cellular_component unknown; EXPRESSED IN: 18 plant structures; EXPRESSED DURING: 12 growth stages; CONTAINS InterPro DOMAIN/s: Protein kinase, ATP binding site (InterPro:IPR017441), Protein kina…	0.272536	0.725702	0.560176	0.616824	0.212068	0.737253	0.352325	0.193801
GRMZM2G103512	PDGLP1	Nt-Plasmodesmal Germin-Like Protein1	AT1G09560	loc_os01g18170	stress.abiotic.unspecified	moderately similar to ( 274) AT1G09560 | Symbols: GLP5 | GLP5 (GERMIN-LIKE PROTEIN 5); manganese ion binding / nutrient reservoir | chr1:3093896-3094639 FORWARDmoderately similar to ( 264) RHRE_PEA Rhicadhesin receptor precursor (Germin-like protein) - Pisum sativum (Garden pea)moderately similar to ( 336) loc_os01g18170 12001.m08359 protein rhicadhesin receptor precursor, putative, expressed seq…	germin-like protein 5	germin-like protein 5 (GLP5); FUNCTIONS IN: manganese ion binding, nutrient reservoir activity; INVOLVED IN: response to cold; LOCATED IN: cell wall, nucleus; EXPRESSED IN: 22 plant structures; EXPRESSED DURING: 14 growth stages; CONTAINS InterPro DOMAIN/s: Cupin, RmlC-type (InterPro:IPR011051), Cupin 1 (InterPro:IPR006045), Germin (InterPro:IPR001929), RmlC-like jelly roll fold (InterPro:IPR0147…	1.23566	1.13892	0.451608	0.169887	1.18374	1.29811	0.161378	0.116029
GRMZM2G161097	PDGLP2	Nt-Plasmodesmal Germin-Like Protein2	AT3G62020	loc_os05g19670	stress.abiotic.unspecified	moderately similar to ( 251) AT3G62020 | Symbols: GLP10 | GLP10 (GERMIN-LIKE PROTEIN 10); manganese ion binding / nutrient reservoir | chr3:22971443-22972192 REVERSEmoderately similar to ( 246) RHRE_PEA Rhicadhesin receptor precursor (Germin-like protein) - Pisum sativum (Garden pea)moderately similar to ( 317) loc_os05g19670 12005.m06370 protein rhicadhesin receptor precursor, putative, expresse…	germin-like protein 10	germin-like protein 10 (GLP10); FUNCTIONS IN: manganese ion binding, nutrient reservoir activity; INVOLVED IN: biological_process unknown; LOCATED IN: cell wall, plant-type cell wall; EXPRESSED IN: 19 plant structures; EXPRESSED DURING: 10 growth stages; CONTAINS InterPro DOMAIN/s: Cupin, RmlC-type (InterPro:IPR011051), Cupin 1 (InterPro:IPR006045), RmlC-like jelly roll fold (InterPro:IPR014710),…	0.629714	2.02691	0.446166	0.238342	0.632522	1.15837	0.129049	0.109641

## Sheet: dct2
Zeamays V3	Gene name	Function/annotation	at.homo	rice.homo	mapman.ANN	mapman.description	TAIR10.short_description	TAIR10.ANN	WT- Four segments of leaf 3				dct2 mutant- Four segments of leaf 3
									WT- FPKM of -4 cm Ave	WT- FPKM of 0 cm Ave	WT- FPKM of +4 cm Ave	WT- FPKM of +10 cm Ave	dct2- FPKM of -4 cm Ave	dct2- FPKM of 0 cm Ave	dct2- FPKM of +4 cm Ave	dct2- FPKM of +10 cm Ave
Suberin synthesis
GRMZM2G350020	CYP86A1 / HORST	Fatty acyl ω-hydroxylase (cytochrome P450 monooxygenase)	AT5G58860	loc_os01g63540	misc.cytochrome P450	highly similar to ( 744) AT5G58860 | Symbols: CYP86A1, CYP86 | CYP86A1 (CYTOCHROME P450 86 A1); fatty acid (omega-1)-hydroxylase/ oxygen binding | chr5:23765999-23767997 REVERSEweakly similar to ( 101) C75A3_PETHY Flavonoid 3,5-hydroxylase 2 (EC 1.14.13.88) (F35H) (Cytochrome P450 75A3) (CYPLXXVA3) - Petunia hybrida (Petunia)highly similar to ( 977) loc_os01g63540 12001.m12470 protein cytochrome …	cytochrome P450, family 86, subfamily A, polypeptide 1	cytochrome P450, family 86, subfamily A, polypeptide 1 (CYP86A1); FUNCTIONS IN: alkane 1-monooxygenase activity, oxygen binding; INVOLVED IN: fatty acid metabolic process, suberin biosynthetic process; LOCATED IN: vacuole; EXPRESSED IN: hypocotyl, root; CONTAINS InterPro DOMAIN/s: Cytochrome P450 (InterPro:IPR001128), Cytochrome P450, E-class, group I (InterPro:IPR002401), Cytochrome P450, conser…	0	0.111428	0	0	0	0.080068	0	0
GRMZM2G162758	CYP86B1/ RALPH	Fatty acyl ω-hydroxylase (cytochrome P450 monooxygenase)	AT5G23190	loc_os10g34480	misc.cytochrome P450	highly similar to ( 682) AT5G23190 | Symbols: CYP86B1 | CYP86B1; electron carrier/ heme binding / iron ion binding / monooxygenase/ oxygen binding | chr5:7803478-7805659 REVERSEweakly similar to ( 119) C97B2_SOYBN Cytochrome P450 97B2 (EC 1.14.-.-) - Glycine max (Soybean)highly similar to ( 850) loc_os10g34480 12010.m06272 protein cytochrome P450 86A2, putative, expressed seq=cds; coord=1:2296030…	cytochrome P450, family 86, subfamily B, polypeptide 1	cytochrome P450, family 86, subfamily B, polypeptide 1 (CYP86B1); FUNCTIONS IN: electron carrier activity, monooxygenase activity, iron ion binding, oxygen binding, heme binding; INVOLVED IN: very long-chain fatty acid biosynthetic process, suberin biosynthetic process; LOCATED IN: endoplasmic reticulum; EXPRESSED IN: hypocotyl, root, flower; EXPRESSED DURING: petal differentiation and expansion …	0	3.78303	0	0	0.308068	8.06268	0	0
GRMZM2G022558	KCS2/ DAISY	β-Ketoacyl-CoA synthase (condensing enzyme of fatty acid elongase complex)	AT2G26640	loc_os06g39750	lipid metabolism.FA synthesis and FA elongation.beta ketoacyl CoA synthase	highly similar to ( 809) AT2G26640 | Symbols: KCS11 | KCS11 (3-KETOACYL-COA SYNTHASE 11); acyltransferase/ catalytic/ transferase, transferring acyl groups other than amino-acyl groups | chr2:11330094-11331623 FORWARDhighly similar to ( 942) loc_os06g39750 12006.m091730 protein fatty acid elongase, putative, expressed seq=cds; coord=9:86863072..86865440:1; parent_gene=GRMZM2G022558	3-ketoacyl-CoA synthase 11	3-ketoacyl-CoA synthase 11 (KCS11); FUNCTIONS IN: transferase activity, transferring acyl groups other than amino-acyl groups, catalytic activity; INVOLVED IN: response to cold, response to light stimulus, response to osmotic stress; LOCATED IN: membrane; EXPRESSED IN: 25 plant structures; EXPRESSED DURING: 13 growth stages; CONTAINS InterPro DOMAIN/s: Thiolase-like (InterPro:IPR016039), Very-lon…	77.4016	7.64338	1.4301	0.576688	90.815	7.24421	0.281791	0.232913
GRMZM2G156620	KCS20	β-Ketoacyl-CoA synthase (condensing enzyme of fatty acid elongase complex)	AT2G26640	loc_os05g49900	lipid metabolism.FA synthesis and FA elongation.beta ketoacyl CoA synthase	highly similar to ( 716) AT2G26640 | Symbols: KCS11 | KCS11 (3-KETOACYL-COA SYNTHASE 11); acyltransferase/ catalytic/ transferase, transferring acyl groups other than amino-acyl groups | chr2:11330094-11331623 FORWARDhighly similar to ( 818) loc_os05g49900 12005.m09060 protein fatty acid elongase, putative, expressed seq=cds; coord=6:165800173..165802545:-1; parent_gene=GRMZM2G156620	3-ketoacyl-CoA synthase 11	3-ketoacyl-CoA synthase 11 (KCS11); FUNCTIONS IN: transferase activity, transferring acyl groups other than amino-acyl groups, catalytic activity; INVOLVED IN: response to cold, response to light stimulus, response to osmotic stress; LOCATED IN: membrane; EXPRESSED IN: 25 plant structures; EXPRESSED DURING: 13 growth stages; CONTAINS InterPro DOMAIN/s: Thiolase-like (InterPro:IPR016039), Very-lon…	0	0.047925	0.103513	0.089264	0.014792	0.173626	0.086994	0.33253
GRMZM2G059637	GPAT	Acyl-CoA:glycerol-3-phosphate acyltransferase	AT3G11430	loc_os05g38350	lipid metabolism.Phospholipid synthesis	moderately similar to ( 451) AT3G11430 | Symbols: ATGPAT5, GPAT5 | GPAT5 (GLYCEROL-3-PHOSPHATE ACYLTRANSFERASE 5); 1-acylglycerol-3-phosphate O-acyltransferase/ acyltransferase/ organic anion transmembrane transporter | chr3:3595911-3597678 FORWARDhighly similar to ( 630) loc_os05g38350 12005.m08014 protein glycerol-3-phosphate acyltransferase 8, putative, expressed seq=cds; coord=6:151462209..15…	glycerol-3-phosphate acyltransferase 5	glycerol-3-phosphate acyltransferase 5 (GPAT5); CONTAINS InterPro DOMAIN/s: Phospholipid/glycerol acyltransferase (InterPro:IPR002123); BEST Arabidopsis thaliana protein match is: glycerol-3-phosphate acyltransferase 7 (TAIR:AT5G06090.1); Has 397 Blast hits to 386 proteins in 31 species: Archae - 0; Bacteria - 0; Metazoa - 26; Fungi - 0; Plants - 368; Viruses - 0; Other Eukaryotes - 3 (source: NC…	0.033947	16.6889	0.509641	4.33738	0.098103	24.7583	0.851233	3.30801
GRMZM2G034360	ASFT/ HHT	Feruloyl-CoA transferase/hydroxycinnamoyl transferase (BAHD acyltransferase)	AT5G41040	loc_os11g31090	not assigned.unknown	highly similar to ( 542) AT5G41040 | Symbols: | transferase family protein | chr5:16431582-16433086 FORWARDweakly similar to ( 198) HCBT2_DIACA Anthranilate N-benzoyltransferase protein 2 (EC 2.3.1.144) (Anthranilate N-hydroxycinnamoyl/benzoyltransferase 2) - Dianthus caryophyllus (Carnation) (Clove pink)highly similar to ( 742) loc_os11g31090 12011.m07014 protein transferase, putative, expressed…	HXXXD-type acyl-transferase family protein	HXXXD-type acyl-transferase family protein; CONTAINS InterPro DOMAIN/s: Transferase (InterPro:IPR003480); BEST Arabidopsis thaliana protein match is: HXXXD-type acyl-transferase family protein (TAIR:AT5G63560.1); Has 2973 Blast hits to 2952 proteins in 200 species: Archae - 0; Bacteria - 2; Metazoa - 0; Fungi - 233; Plants - 2730; Viruses - 0; Other Eukaryotes - 8 (source: NCBI BLink).	0.211517	26.2691	0.048377	0.365611	2.62838	50.994	0.054928	0.164075
GRMZM2G120938	FAR	Fatty acyl-CoA reductase	AT3G44550	loc_os08g20200	lipid metabolism.lipid degradation.beta-oxidation.acyl CoA reductase	moderately similar to ( 319) AT3G44550 | Symbols: FAR5 | FAR5 (FATTY ACID REDUCTASE 5); binding / catalytic/ oxidoreductase, acting on the CH-CH group of donors | chr3:16138060-16141409 FORWARDhighly similar to ( 503) loc_os08g20200 12008.m06087 protein male sterility protein 2, putative, expressed seq=cds; coord=4:207530928..207533960:-1; parent_gene=GRMZM2G120938	fatty acid reductase 5	fatty acid reductase 5 (FAR5); CONTAINS InterPro DOMAIN/s: Male sterility (InterPro:IPR004262), NAD(P)-binding domain (InterPro:IPR016040), Male sterility, NAD-binding (InterPro:IPR013120); BEST Arabidopsis thaliana protein match is: fatty acid reductase 8 (TAIR:AT3G44560.1); Has 2710 Blast hits to 2672 proteins in 523 species: Archae - 2; Bacteria - 816; Metazoa - 1013; Fungi - 330; Plants - 287…	72.9467	0.204948	0.198358	0.152246	69.9459	0.479987	0.018358	0.080995
GRMZM2G049318	ESB1	Dirigent-domain containing protein	AT1G07730	loc_os03g17220	stress.biotic.PR-proteins	moderately similar to ( 239) AT1G07730 | Symbols: | disease resistance-responsive family protein | chr1:2397527-2398696 REVERSEmoderately similar to ( 387) loc_os03g17220 12003.m07152 protein dirigent-like protein, expressed seq=cds; coord=9:138884343..138885504:-1; parent_gene=GRMZM2G049318	Disease resistance-responsive (dirigent-like protein) family protein	Disease resistance-responsive (dirigent-like protein) family protein; FUNCTIONS IN: molecular_function unknown; INVOLVED IN: biological_process unknown; LOCATED IN: endomembrane system; CONTAINS InterPro DOMAIN/s: Plant disease resistance response protein (InterPro:IPR004265); BEST Arabidopsis thaliana protein match is: Disease resistance-responsive (dirigent-like protein) family protein (TAIR:AT…	0	0.123934	0	0.053654	0	0.048125	0.055923	0
GRMZM2G166337	MYB41	MYB-type transcription factor	AT4G21440	loc_os07g37210	RNA.regulation of transcription.MYB domain transcription factor family	moderately similar to ( 259) AT4G21440 | Symbols: ATMYB102, ATM4 | ATMYB102 (ARABIDOPSIS MYB-LIKE 102); DNA binding / transcription factor | chr4:11418425-11419652 REVERSEmoderately similar to ( 214) MYB38_MAIZE Myb-related protein Zm38 - Zea mays (Maize)moderately similar to ( 355) loc_os07g37210 12007.m07971 protein MYB transcription factor, putative, expressed seq=cds; coord=2:205034504..20503…	MYB-like 102	MYB-like 102 (MYB102); CONTAINS InterPro DOMAIN/s: SANT, DNA-binding (InterPro:IPR001005), Homeodomain-like (InterPro:IPR009057), Myb, DNA-binding (InterPro:IPR014778), HTH transcriptional regulator, Myb-type, DNA-binding (InterPro:IPR017930), Homeodomain-related (InterPro:IPR012287), Myb transcription factor (InterPro:IPR015495); BEST Arabidopsis thaliana protein match is: myb domain protein 74 …	0.126207	0	0.029178	0.040062	0	0.035933	0	0
GRMZM2G054332	ABCG	ATP-binding cassette(ABC) transporters	AT3G55090	loc_os03g17350	transport.ABC transporters and multidrug resistance systems	highly similar to ( 850) AT3G55090 | Symbols: | ATPase, coupled to transmembrane movement of substances | chr3:20416342-20418552 REVERSEweakly similar to ( 181) PDR15_ORYSA Pleiotropic drug resistance protein 15 - Oryza sativa (Rice)nearly identical (1061) loc_os03g17350 12003.m07163 protein ATPase, coupled to transmembrane movement of substances, putative, expressed seq=cds; coord=1:43054782..43…	ABC-2 type transporter family protein	ABC-2 type transporter family protein; FUNCTIONS IN: ATPase activity, coupled to transmembrane movement of substances; INVOLVED IN: response to cyclopentenone; LOCATED IN: membrane; EXPRESSED IN: sepal, root, flower, carpel, stamen; EXPRESSED DURING: 4 anthesis, petal differentiation and expansion stage; CONTAINS InterPro DOMAIN/s: ATPase, AAA+ type, core (InterPro:IPR003593), ABC transporter-lik…	0.544158	27.1233	0.042157	0.070822	1.0685	47.3665	0.055408	0.01972
GRMZM2G143756	ABCG20	ABC-2 type transporter family protein	AT3G55090	loc_os01g61940	transport.ABC transporters and multidrug resistance systems	highly similar to ( 803) AT3G55090 | Symbols: | ATPase, coupled to transmembrane movement of substances | chr3:20416342-20418552 REVERSEweakly similar to ( 179) PDR15_ORYSA Pleiotropic drug resistance protein 15 - Oryza sativa (Rice)nearly identical (1053) loc_os01g61940 12001.m12317 protein ATPase, coupled to transmembrane movement of substances, putative, expressed seq=cds; coord=8:169252975..1…	ABC-2 type transporter family protein	ABC-2 type transporter family protein; FUNCTIONS IN: ATPase activity, coupled to transmembrane movement of substances; INVOLVED IN: response to cyclopentenone; LOCATED IN: membrane; EXPRESSED IN: sepal, root, flower, carpel, stamen; EXPRESSED DURING: 4 anthesis, petal differentiation and expansion stage; CONTAINS InterPro DOMAIN/s: ATPase, AAA+ type, core (InterPro:IPR003593), ABC transporter-lik…	1.03219	3.85981	2.39033	1.70239	1.94153	7.51777	2.26095	1.87436
GRMZM2G164974	StKCS6	β-Ketoacyl-CoA synthase (condensing enzyme of fatty acid elongase complex)	AT1G68530	loc_os03g12030	lipid metabolism.FA synthesis and FA elongation.beta ketoacyl CoA synthase	moderately similar to ( 350) AT1G68530 | Symbols: CUT1, POP1, CER6, G2, KCS6 | KCS6 (3-KETOACYL-COA SYNTHASE 6); catalytic/ transferase, transferring acyl groups other than amino-acyl groups | chr1:25713600-25714733 REVERSEmoderately similar to ( 417) loc_os03g12030 12003.m06655 protein 3-ketoacyl-CoA synthase, putative, expressed seq=cds; coord=1:27506276..27508489:-1; parent_gene=GRMZM2G164974	3-ketoacyl-CoA synthase 6	3-ketoacyl-CoA synthase 6 (KCS6); FUNCTIONS IN: transferase activity, transferring acyl groups other than amino-acyl groups, catalytic activity; INVOLVED IN: in 7 processes; LOCATED IN: endoplasmic reticulum; EXPRESSED IN: 29 plant structures; EXPRESSED DURING: 13 growth stages; CONTAINS InterPro DOMAIN/s: Thiolase-like (InterPro:IPR016039), FAE1/Type III polyketide synthase-like protein (InterPr…	5.26471	272.653	179.938	61.1436	15.4625	329.885	36.5716	13.1984
GRMZM2G146190	ABCG1	ATP-binding cassette(ABC) transporters	AT1G53720	loc_os06g45910	cell.cycle.peptidylprolyl isomerase	highly similar to ( 583) AT1G53720 | Symbols: ATCYP59, CYP59 | CYP59 (CYCLOPHILIN 59); RNA binding / nucleic acid binding / peptidyl-prolyl cis-trans isomerase | chr1:20057012-20059508 FORWARDhighly similar to ( 806) loc_os06g45910 12006.m09119 protein peptidyl-prolyl cis-trans isomerase-like 4, putative, expressed seq=cds; coord=6:92311005..92318498:-1; parent_gene=GRMZM2G146190	cyclophilin 59	cyclophilin 59 (CYP59); FUNCTIONS IN: peptidyl-prolyl cis-trans isomerase activity, RNA binding, nucleic acid binding; INVOLVED IN: protein folding; LOCATED IN: nucleus; EXPRESSED IN: 24 plant structures; EXPRESSED DURING: 13 growth stages; CONTAINS InterPro DOMAIN/s: Cyclophilin-like (InterPro:IPR015891), Peptidyl-prolyl cis-trans isomerase, cyclophilin-type (InterPro:IPR002130), RNA recognition…	21.1734	8.44334	8.66938	11.1883	20.4001	9.66749	10.3585	13.3052
GRMZM2G017557	zrp4	O-methyltransferase	AT4G35160	loc_os05g43930	secondary metabolism.phenylpropanoids	weakly similar to ( 164) AT4G35160 | Symbols: | O-methyltransferase family 2 protein | chr4:16730989-16732808 REVERSEhighly similar to ( 647) ZRP4_MAIZE O-methyltransferase ZRP4 (EC 2.1.1.-) (OMT) - Zea mays (Maize)moderately similar to ( 410) loc_os05g43930 12005.m08519 protein O-methyltransferase ZRP4, putative, expressed seq=cds; coord=4:11916303..11917798:-1; parent_gene=GRMZM2G017557	O-methyltransferase family protein	O-methyltransferase family protein; FUNCTIONS IN: methyltransferase activity, O-methyltransferase activity, protein dimerization activity; LOCATED IN: cytosol; CONTAINS InterPro DOMAIN/s: Winged helix-turn-helix transcription repressor DNA-binding (InterPro:IPR011991), Plant methyltransferase dimerisation (InterPro:IPR012967), O-methyltransferase, family 2 (InterPro:IPR001077), O-methyltransferas…	0.433473	8.58025	45.0959	21.0456	0.695445	5.09793	29.8292	9.15222
AC205703.4_FG006	gl8	3-ketoacyl-CoA reductases	#N/A	#N/A	#N/A	#N/A	#N/A	#N/A	#N/A	#N/A	#N/A	#N/A	#N/A	#N/A	#N/A	#N/A
Plasmodesma
GRMZM5G804976	CalS7/GSL7	Callose synthase	ATGSL05,	loc_os01g48200	minor CHO metabolism.callose	very weakly similar to ( 100) loc_os01g48200 12001.m11012 protein ATGSL05, putative, expressed seq=cds; coord=3:209972270..209974402:1; parent_gene=GRMZM5G804976	#N/A	#N/A	30.3723	7.60551	5.48609	4.04299	22.558	11.1371	3.98653	5.08812
GRMZM2G326643	CalS10/GSL8	Callose synthase	AT2G36850	loc_os06g51270	minor CHO metabolism.callose	highly similar to ( 559) AT2G36850 | Symbols: ATGSL08, GSL8, GSL08, ATGSL8 | GSL8 (GLUCAN SYNTHASE-LIKE 8); 1,3-beta-glucan synthase/ transferase, transferring glycosyl groups | chr2:15454935-15469666 REVERSEmoderately similar to ( 264) loc_os06g51270 12006.m09650 protein CALS1, putative, expressed seq=cds; coord=1:116015318..116024984:1; parent_gene=GRMZM2G326643	glucan synthase-like 8	glucan synthase-like 8 (GSL8); FUNCTIONS IN: transferase activity, transferring glycosyl groups, 1,3-beta-glucan synthase activity; INVOLVED IN: microsporogenesis, 1,3-beta-glucan biosynthetic process, pollen development, developmental growth; LOCATED IN: 1,3-beta-glucan synthase complex, plasma membrane; EXPRESSED IN: 26 plant structures; EXPRESSED DURING: 13 growth stages; CONTAINS InterPro DOM…	53.0061	16.0091	10.2101	10.9229	52.1225	17.9218	12.7844	14.0349
GRMZM2G430680	CalS3/GSL12	Callose synthase	AT5G13000	loc_os03g03610	minor CHO metabolism.callose	nearly identical (2841) AT5G13000 | Symbols: ATGSL12, gsl12 | ATGSL12 (glucan synthase-like 12); 1,3-beta-glucan synthase/ transferase, transferring glycosyl groups | chr5:4110445-4121202 REVERSEnearly identical (2719) loc_os03g03610 12003.m34995 protein CALS1, putative, expressed seq=cds; coord=6:82170167..82186540:1; parent_gene=GRMZM2G430680	glucan synthase-like 12	glucan synthase-like 12 (GSL12); FUNCTIONS IN: transferase activity, transferring glycosyl groups, 1,3-beta-glucan synthase activity; INVOLVED IN: 1,3-beta-glucan biosynthetic process; LOCATED IN: 1,3-beta-glucan synthase complex; EXPRESSED IN: 23 plant structures; EXPRESSED DURING: 13 growth stages; CONTAINS InterPro DOMAIN/s: Glycosyl transferase, family 48 (InterPro:IPR003440), Protein of unkn…	34.9721	0.64002	0.831055	0.16867	23.374	0.780759	0.120165	0.040326
GRMZM2G172537	AtBG_ppap	β-1,3-glucanase	AT1G32860	loc_os03g14210	misc.beta 1,3 glucan hydrolases	moderately similar to ( 360) AT1G32860 | Symbols: | glycosyl hydrolase family 17 protein | chr1:11907308-11908803 REVERSEmoderately similar to ( 243) GUB_NICPL Lichenase precursor (EC 3.2.1.73) (Endo-beta-1,3-1,4 glucanase) - Nicotiana plumbaginifolia (Leadwort-leaved tobacco)highly similar to ( 564) loc_os03g14210 12003.m06863 protein glucan endo-1,3-beta-glucosidase 7 precursor, putative, expre…	Glycosyl hydrolase superfamily protein	Glycosyl hydrolase superfamily protein; FUNCTIONS IN: cation binding, hydrolase activity, hydrolyzing O-glycosyl compounds, catalytic activity; INVOLVED IN: carbohydrate metabolic process; LOCATED IN: anchored to plasma membrane, plasma membrane, anchored to membrane; EXPRESSED IN: 18 plant structures; EXPRESSED DURING: 12 growth stages; CONTAINS InterPro DOMAIN/s: Glycoside hydrolase, catalytic …	17.0535	0.170358	0.355209	0.120672	14.4704	0.102325	0	0
GRMZM2G113420	PDBG1	β-1,3-glucanase	AT3G13560	loc_os07g38930	misc.beta 1,3 glucan hydrolases.glucan endo-1,3-beta-glucosidase	moderately similar to ( 475) AT3G13560 | Symbols: | glycosyl hydrolase family 17 protein | chr3:4425484-4427284 REVERSEmoderately similar to ( 239) E13B_WHEAT Glucan endo-1,3-beta-glucosidase precursor (EC 3.2.1.39) ((1->3)-beta-glucan endohydrolase) ((1->3)-beta-glucanase) (Beta-1,3-endoglucanase) - Triticum aestivum (Wheat)highly similar to ( 751) loc_os07g38930 12007.m08137 protein glucan endo…	O-Glycosyl hydrolases family 17 protein	O-Glycosyl hydrolases family 17 protein; FUNCTIONS IN: cation binding, hydrolase activity, hydrolyzing O-glycosyl compounds, catalytic activity; INVOLVED IN: carbohydrate metabolic process; LOCATED IN: anchored to plasma membrane, plasma membrane, anchored to membrane; EXPRESSED IN: 24 plant structures; EXPRESSED DURING: 13 growth stages; CONTAINS InterPro DOMAIN/s: X8 (InterPro:IPR012946), Glyco…	17.4423	1.1857	1.56681	1.91974	14.588	1.7984	3.24327	5.94868
GRMZM5G824920	PDBG2	β-1,3-glucanase	AT2G01630	loc_os03g12140	misc.beta 1,3 glucan hydrolases.glucan endo-1,3-beta-glucosidase	highly similar to ( 633) AT2G01630 | Symbols: | glycosyl hydrolase family 17 protein / beta-1,3-glucanase, putative | chr2:279564-281955 REVERSEmoderately similar to ( 256) E13B_WHEAT Glucan endo-1,3-beta-glucosidase precursor (EC 3.2.1.39) ((1->3)-beta-glucan endohydrolase) ((1->3)-beta-glucanase) (Beta-1,3-endoglucanase) - Triticum aestivum (Wheat)highly similar to ( 876) loc_os03g12140 12003.m…	O-Glycosyl hydrolases family 17 protein	O-Glycosyl hydrolases family 17 protein; FUNCTIONS IN: cation binding, hydrolase activity, hydrolyzing O-glycosyl compounds, catalytic activity; INVOLVED IN: carbohydrate metabolic process; LOCATED IN: plasma membrane, anchored to membrane; EXPRESSED IN: 21 plant structures; EXPRESSED DURING: 13 growth stages; CONTAINS InterPro DOMAIN/s: Glycoside hydrolase, catalytic core (InterPro:IPR017853), G…	41.9028	1.16664	1.25537	0.212042	28.7583	1.14239	0.116397	0.030872
GRMZM2G111324	PDBG2	β-1,3-glucanase	AT2G01630	loc_os03g12140	misc.beta 1,3 glucan hydrolases.glucan endo-1,3-beta-glucosidase	highly similar to ( 615) AT2G01630 | Symbols: | glycosyl hydrolase family 17 protein / beta-1,3-glucanase, putative | chr2:279564-281955 REVERSEmoderately similar to ( 239) E13B_WHEAT Glucan endo-1,3-beta-glucosidase precursor (EC 3.2.1.39) ((1->3)-beta-glucan endohydrolase) ((1->3)-beta-glucanase) (Beta-1,3-endoglucanase) - Triticum aestivum (Wheat)highly similar to ( 844) loc_os03g12140 12003.m…	O-Glycosyl hydrolases family 17 protein	O-Glycosyl hydrolases family 17 protein; FUNCTIONS IN: cation binding, hydrolase activity, hydrolyzing O-glycosyl compounds, catalytic activity; INVOLVED IN: carbohydrate metabolic process; LOCATED IN: plasma membrane, anchored to membrane; EXPRESSED IN: 21 plant structures; EXPRESSED DURING: 13 growth stages; CONTAINS InterPro DOMAIN/s: Glycoside hydrolase, catalytic core (InterPro:IPR017853), G…	26.7768	0.504296	0.661439	0.044481	18.7226	0.603903	0.049707	0
AC198169.4_FG004	ISE1/EMB1586	DEAD-box RNA helicase	AT1G12770	loc_os02g42406	RNA.processing.RNA helicase	highly similar to ( 587) AT1G12770 | Symbols: EMB1586 | EMB1586 (embryo defective 1586); ATP binding / ATP-dependent helicase/ helicase/ nucleic acid binding | chr1:4351888-4353543 FORWARDweakly similar to ( 141) IF4A_WHEAT Eukaryotic initiation factor 4A (EC 3.6.1.-) (ATP-dependent RNA helicase eIF4A) (eIF-4A) - Triticum aestivum (Wheat)highly similar to ( 908) loc_os02g42406 12002.m09276 protei…	P-loop containing nucleoside triphosphate hydrolases superfamily protein	embryo defective 1586 (EMB1586); FUNCTIONS IN: RNA helicase activity; INVOLVED IN: plasmodesma organization, plasmodesmata-mediated intercellular transport, embryo development ending in seed dormancy; LOCATED IN: mitochondrion; EXPRESSED IN: embryo, root, flower, shoot meristem; CONTAINS InterPro DOMAIN/s: RNA helicase, DEAD-box type, Q motif (InterPro:IPR014014), DNA/RNA helicase, DEAD/DEAH box …	93.6033	108.063	80.7476	50.9174	100.049	100.621	139.898	114.866
GRMZM2G040995	ISE2	DEVH-type RNA helicase	AT1G59760	loc_os12g18140	RNA.processing	nearly identical (1477) AT1G59760 | Symbols: | ATP-dependent RNA helicase, putative | chr1:21984571-21990110 REVERSEnearly identical (1365) loc_os12g18140 12012.m05769 protein superkiller viralicidic activity 2-like 2, putative, expressed seq=cds; coord=9:27433425..27441935:-1; parent_gene=GRMZM2G040995	RNA helicase, ATP-dependent, SK12/DOB1 protein	RNA helicase, ATP-dependent, SK12/DOB1 protein; FUNCTIONS IN: hydrolase activity, acting on acid anhydrides, in phosphorus-containing anhydrides, helicase activity, ATP binding, ATP-dependent helicase activity, nucleic acid binding; INVOLVED IN: N-terminal protein myristoylation; EXPRESSED IN: 23 plant structures; EXPRESSED DURING: 14 growth stages; CONTAINS InterPro DOMAIN/s: DNA/RNA helicase, D…	21.7373	2.78225	2.01761	2.60388	20.0604	4.95131	5.19271	5.28812
GRMZM2G131202	GAT1/TRX-M3	Thioredoxin-m3	AT2G15570	loc_os04g35150	redox.thioredoxin	weakly similar to ( 126) AT2G15570 | Symbols: ATHM3, ATM3 | thioredoxin M-type 3, chloroplast (TRX-M3) | chr2:6791556-6792902 REVERSEweakly similar to ( 130) TRXM_PEA Thioredoxin M-type, chloroplast precursor (TRX-M) - Pisum sativum (Garden pea)weakly similar to ( 165) loc_os04g35150 12004.m08605 protein thioredoxin family protein seq=cds; coord=2:51224058..51225740:1; parent_gene=GRMZM2G131202	Thioredoxin superfamily protein	ATHM3; FUNCTIONS IN: enzyme activator activity; INVOLVED IN: positive regulation of catalytic activity; LOCATED IN: chloroplast; EXPRESSED IN: 22 plant structures; EXPRESSED DURING: 13 growth stages; CONTAINS InterPro DOMAIN/s: Thioredoxin fold (InterPro:IPR012335), Thioredoxin, core (InterPro:IPR015467), Thioredoxin domain (InterPro:IPR013766), Thioredoxin, conserved site (InterPro:IPR017937), T…	2.92683	16.5539	14.9722	12.2805	4.51702	16.8378	10.6097	15.3127
GRMZM2G396562	DSE1/TAN	WD-repeat protein	0	loc_os06g04040	not assigned.unknown	weakly similar to ( 101) loc_os06g04040 12006.m31967 protein guanine nucleotide-binding protein beta subunit-like protein 1, putative, expressed seq=cds; coord=9:23539295..23541207:-1; parent_gene=GRMZM2G396562	0	0	6.34369	5.46935	4.78562	6.07495	6.81949	7.88788	12.3781	15.6016
GRMZM2G066860	PDLP1a	PD located type I membrane receptor-like proteins	AT2G33330	loc_os04g45460	signalling.receptor kinases.misc	weakly similar to ( 179) AT2G33330 | Symbols: PDLP3 | PDLP3 (PLASMODESMATA-LOCATED PROTEIN 3) | chr2:14123181-14125028 REVERSEweakly similar to ( 118) loc_os04g45460 12004.m09499 protein secretory protein-like, putative, expressed seq=cds; coord=1:8882669..8885553:-1; parent_gene=GRMZM2G066860	plasmodesmata-located protein 3	plasmodesmata-located protein 3 (PDLP3); CONTAINS InterPro DOMAIN/s: Protein of unknown function DUF26 (InterPro:IPR002902); BEST Arabidopsis thaliana protein match is: plasmodesmata-located protein 2 (TAIR:AT1G04520.1); Has 999 Blast hits to 950 proteins in 29 species: Archae - 0; Bacteria - 0; Metazoa - 0; Fungi - 6; Plants - 993; Viruses - 0; Other Eukaryotes - 0 (source: NCBI BLink).	14.5851	0.356573	0.286892	0.064191	12.4376	0.601545	0.24283	0.569093
GRMZM2G059634	PDLP5/HWI1	PD located type I membrane receptor-like proteins	AT2G01660	loc_os06g14280	signalling.receptor kinases.misc	weakly similar to ( 167) AT2G01660 | Symbols: PDLP6 | PDLP6 (PLASMODESMATA-LOCATED PROTEIN 6) | chr2:291717-292496 REVERSEmoderately similar to ( 363) loc_os06g14280 12006.m06143 protein secretory protein-like, putative, expressed seq=cds; coord=6:118147444..118150871:1; parent_gene=GRMZM2G059634	plasmodesmata-located protein 6	plasmodesmata-located protein 6 (PDLP6); CONTAINS InterPro DOMAIN/s: Protein of unknown function DUF26 (InterPro:IPR002902); BEST Arabidopsis thaliana protein match is: plasmodesmata-located protein 7 (TAIR:AT5G37660.2); Has 35333 Blast hits to 34131 proteins in 2444 species: Archae - 798; Bacteria - 22429; Metazoa - 974; Fungi - 991; Plants - 531; Viruses - 0; Other Eukaryotes - 9610 (source: NC…	17.9512	7.01876	0.166908	0.077433	15.8871	2.37492	0.281308	0.284315
GRMZM2G062471	PDLP8	PD located type I membrane receptor-like proteins	AT3G60720	loc_os04g45460	signalling.receptor kinases.misc	weakly similar to ( 171) AT3G60720 | Symbols: PDLP8 | PDLP8 (PLASMODESMATA-LOCATED PROTEIN 8) | chr3:22442035-22443608 FORWARDmoderately similar to ( 305) loc_os04g45460 12004.m09499 protein secretory protein-like, putative, expressed seq=cds; coord=2:22574875..22577248:-1; parent_gene=GRMZM2G062471	plasmodesmata-located protein 8	plasmodesmata-located protein 8 (PDLP8); CONTAINS InterPro DOMAIN/s: Protein of unknown function DUF26 (InterPro:IPR002902); BEST Arabidopsis thaliana protein match is: plasmodesmata-located protein 6 (TAIR:AT2G01660.1); Has 1563 Blast hits to 1343 proteins in 28 species: Archae - 0; Bacteria - 0; Metazoa - 4; Fungi - 0; Plants - 1557; Viruses - 0; Other Eukaryotes - 2 (source: NCBI BLink).	0.311697	1.77407	3.73579	6.6561	0.675152	2.59687	4.37208	4.46101
GRMZM2G123714	PDCB1	Plasmodesmal Callose Binding (PDCB) family;GPI-anchor callose binding	AT5G08000	loc_os03g54910	misc.beta 1,3 glucan hydrolases	weakly similar to ( 133) AT5G08000 | Symbols: E13L3, PDCB2 | E13L3 (GLUCAN ENDO-1,3-BETA-GLUCOSIDASE-LIKE PROTEIN 3); callose binding / polysaccharide binding | chr5:2563684-2565282 FORWARDvery weakly similar to (92.8) E13B_WHEAT Glucan endo-1,3-beta-glucosidase precursor (EC 3.2.1.39) ((1->3)-beta-glucan endohydrolase) ((1->3)-beta-glucanase) (Beta-1,3-endoglucanase) - Triticum aestivum (Wheat)w…	glucan endo-1,3-beta-glucosidase-like protein 3	glucan endo-1,3-beta-glucosidase-like protein 3 (E13L3); FUNCTIONS IN: callose binding, polysaccharide binding; INVOLVED IN: biological_process unknown; LOCATED IN: plasmodesma, anchored to plasma membrane, anchored to membrane; EXPRESSED IN: 23 plant structures; EXPRESSED DURING: 13 growth stages; CONTAINS InterPro DOMAIN/s: X8 (InterPro:IPR012946); BEST Arabidopsis thaliana protein match is: pl…	20.1834	4.76126	1.35648	0.743462	13.1841	2.43458	0.605199	0.17856
GRMZM2G088797	PDCB2	Plasmodesmal Callose Binding (PDCB) family;GPI-anchor callose binding	NA	NA	NA	NA	NA	NA	#N/A	#N/A	#N/A	#N/A	#N/A	#N/A	#N/A	#N/A
GRMZM2G162768	PDCB3	Plasmodesmal Callose Binding (PDCB) family;GPI-anchor callose binding	0	0	not assigned.unknown	seq=cds; coord=3:194739940..194740582:1; parent_gene=GRMZM2G162768	0	0	5.66292	6.37598	7.09904	2.46808	5.70597	7.49148	2.36925	2.56873
GRMZM2G131262	PDCB4	Plasmodesmal Callose Binding (PDCB) family;GPI-anchor callose binding	AT1G18650	loc_os07g40940	misc.beta 1,3 glucan hydrolases	weakly similar to ( 116) AT1G18650 | Symbols: PDCB3 | PDCB3 (PLASMODESMATA CALLOSE-BINDING PROTEIN 3); callose binding / polysaccharide binding | chr1:6419036-6420413 REVERSEvery weakly similar to (85.5) E13B_WHEAT Glucan endo-1,3-beta-glucosidase precursor (EC 3.2.1.39) ((1->3)-beta-glucan endohydrolase) ((1->3)-beta-glucanase) (Beta-1,3-endoglucanase) - Triticum aestivum (Wheat)weakly similar t…	plasmodesmata callose-binding protein 3	plasmodesmata callose-binding protein 3 (PDCB3); CONTAINS InterPro DOMAIN/s: X8 (InterPro:IPR012946); BEST Arabidopsis thaliana protein match is: glucan endo-1,3-beta-glucosidase-like protein 3 (TAIR:AT5G08000.1); Has 1473 Blast hits to 1425 proteins in 72 species: Archae - 4; Bacteria - 6; Metazoa - 5; Fungi - 46; Plants - 1391; Viruses - 0; Other Eukaryotes - 21 (source: NCBI BLink).	19.2341	2.1542	0.586929	0.855793	17.5343	2.53954	0.524518	1.00483
GRMZM2G102322	PDCB5	Plasmodesmal Callose Binding (PDCB) family;GPI-anchor callose binding	AT3G58100	loc_os06g34660	misc.beta 1,3 glucan hydrolases	weakly similar to ( 130) AT3G58100 | Symbols: PDCB5 | PDCB5 (PLASMODESMATA CALLOSE-BINDING PROTEIN 5); callose binding / polysaccharide binding | chr3:21515397-21516329 REVERSEvery weakly similar to (83.2) E13B_WHEAT Glucan endo-1,3-beta-glucosidase precursor (EC 3.2.1.39) ((1->3)-beta-glucan endohydrolase) ((1->3)-beta-glucanase) (Beta-1,3-endoglucanase) - Triticum aestivum (Wheat)moderately sim…	plasmodesmata callose-binding protein 5	plasmodesmata callose-binding protein 5 (PDCB5); FUNCTIONS IN: callose binding, polysaccharide binding; INVOLVED IN: biological_process unknown; LOCATED IN: plasmodesma, anchored to plasma membrane, anchored to membrane; EXPRESSED IN: 24 plant structures; EXPRESSED DURING: 14 growth stages; CONTAINS InterPro DOMAIN/s: X8 (InterPro:IPR012946); BEST Arabidopsis thaliana protein match is: Carbohydra…	3.10889	0.223342	0.346062	0.070288	2.2957	0.148723	0.089154	0.164564
GRMZM2G123540	KOB1/ABI8	Glycosyltransferase-like protein	AT3G08550	loc_os01g13200	hormone metabolism.abscisic acid.signal transduction	moderately similar to ( 323) AT3G08550 | Symbols: ELD1, ABI8, KOB1 | KOB1 (KOBITO) | chr3:2596513-2599515 FORWARDmoderately similar to ( 454) loc_os01g13200 12001.m07930 protein KOB1, putative, expressed seq=cds; coord=3:1721270..1724245:1; parent_gene=GRMZM2G123540	elongation defective 1 protein / ELD1 protein	KOBITO (KOB1); BEST Arabidopsis thaliana protein match is: unknown protein (TAIR:AT3G57200.1); Has 94 Blast hits to 94 proteins in 32 species: Archae - 0; Bacteria - 14; Metazoa - 0; Fungi - 0; Plants - 75; Viruses - 0; Other Eukaryotes - 5 (source: NCBI BLink).	61.2159	25.5027	15.4371	14.5272	63.4312	22.1368	13.9482	18.4151
GRMZM2G074687	CRT1	ER-ass. Ca2+-binding chaperone	AT1G56340	loc_os07g14270	signalling.calcium	highly similar to ( 575) AT1G56340 | Symbols: CRT1 | CRT1 (CALRETICULIN 1); calcium ion binding / unfolded protein binding | chr1:21090022-21092630 REVERSEhighly similar to ( 655) CALR_ORYSA Calreticulin precursor - Oryza sativa (Rice)highly similar to ( 655) loc_os07g14270 12007.m29118 protein calreticulin precursor, putative, expressed seq=cds; coord=2:170263508..170267458:-1; parent_gene=GRMZM…	calreticulin 1a	calreticulin 1a (CRT1a); FUNCTIONS IN: unfolded protein binding, calcium ion binding; INVOLVED IN: response to oxidative stress, response to cadmium ion, response to salt stress, calcium ion homeostasis; LOCATED IN: mitochondrion, endoplasmic reticulum, plasma membrane; EXPRESSED IN: 27 plant structures; EXPRESSED DURING: 14 growth stages; CONTAINS InterPro DOMAIN/s: Calreticulin/calnexin, P (Int…	193.913	4.09452	3.88798	6.34721	257.226	4.7191	5.49326	4.79215
AC211276.4_FG008	AtGnTL	β-1,6-N-acetylglucosaminyl transferase-like enzyme	AT3G52060	loc_os03g44580	not assigned.unknown	moderately similar to ( 352) AT3G52060 | Symbols: | unknown protein | chr3:19310987-19312027 REVERSEhighly similar to ( 567) loc_os03g44580 12003.m35334 protein expressed protein seq=cds; coord=5:16416400..16417482:1; parent_gene=AC211276.4_FG008	Core-2/I-branching beta-1,6-N-acetylglucosaminyltransferase family protein	Core-2/I-branching beta-1,6-N-acetylglucosaminyltransferase family protein; FUNCTIONS IN: molecular_function unknown; INVOLVED IN: biological_process unknown; LOCATED IN: endomembrane system; EXPRESSED IN: 24 plant structures; EXPRESSED DURING: 14 growth stages; CONTAINS InterPro DOMAIN/s: Core-2/I-Branching enzyme (InterPro:IPR021141); BEST Arabidopsis thaliana protein match is: Core-2/I-branchi…	27.933	31.2291	20.6533	11.657	29.3543	24.7802	7.37869	3.12191
GRMZM2G087326	AtRGP2	Class1 Reversibly Glycosylated Polypeptide (C1RGP)	AT5G15650	loc_os03g40270	cell wall.cell wall proteins.RGP	highly similar to ( 655) AT5G15650 | Symbols: RGP2, ATRGP2 | RGP2 (REVERSIBLY GLYCOSYLATED POLYPEPTIDE 2); transferase, transferring hexosyl groups | chr5:5092203-5094093 FORWARDhighly similar to ( 739) UPTG_MAIZE Alpha-1,4-glucan-protein synthase [UDP-forming] (EC 2.4.1.112) (UDP-glucose:protein transglucosylase) (UPTG) (Amylogenin) (Golgi-associated protein se-wap41) - Zea mays (Maize)highly si…	reversibly glycosylated polypeptide 2	reversibly glycosylated polypeptide 2 (RGP2); FUNCTIONS IN: transferase activity, transferring hexosyl groups, glycogenin glucosyltransferase activity; INVOLVED IN: response to cadmium ion, response to salt stress; LOCATED IN: cytosolic ribosome, cell wall, membrane; EXPRESSED IN: male gametophyte, guard cell, root, cultured cell, leaf; EXPRESSED DURING: seedling growth, seed development stages; …	314.565	10.0512	6.96045	4.47929	260.645	7.04061	1.46576	3.34157
GRMZM2G073725	AtRGP2	Glycosyltransferase-like protein	AT5G15650	loc_os03g40270	cell wall.cell wall proteins.RGP	highly similar to ( 656) AT5G15650 | Symbols: RGP2, ATRGP2 | RGP2 (REVERSIBLY GLYCOSYLATED POLYPEPTIDE 2); transferase, transferring hexosyl groups | chr5:5092203-5094093 FORWARDhighly similar to ( 737) UPTG_MAIZE Alpha-1,4-glucan-protein synthase [UDP-forming] (EC 2.4.1.112) (UDP-glucose:protein transglucosylase) (UPTG) (Amylogenin) (Golgi-associated protein se-wap41) - Zea mays (Maize)highly si…	reversibly glycosylated polypeptide 2	reversibly glycosylated polypeptide 2 (RGP2); FUNCTIONS IN: transferase activity, transferring hexosyl groups, glycogenin glucosyltransferase activity; INVOLVED IN: response to cadmium ion, response to salt stress; LOCATED IN: cytosolic ribosome, cell wall, membrane; EXPRESSED IN: male gametophyte, guard cell, root, cultured cell, leaf; EXPRESSED DURING: seedling growth, seed development stages; …	280.678	35.3149	23.8169	13.1003	264.493	24.2187	4.09485	6.10347
GRMZM2G432722	crRLK1L	Catharanthus roseus Receptor-Like Kinase1-like (crRLK1L)	0	0	not assigned.unknown	seq=cds; coord=9:104881449..104881860:1; parent_gene=GRMZM2G432722	0	0	37.651	6.74197	3.28497	0.624517	38.9635	3.19268	0.496753	0.796263
GRMZM2G106702	ARK3	S-domain Receptor-Like Kinase	AT4G03230	loc_os01g57560	signalling.receptor kinases.DUF 26	moderately similar to ( 365) AT4G03230 | Symbols: | ATP binding / kinase/ protein kinase/ protein serine/threonine kinase/ protein tyrosine kinase/ sugar binding | chr4:1419278-1422804 REVERSEweakly similar to ( 172) PSKR_DAUCA Phytosulfokine receptor precursor (EC 2.7.11.1) (Phytosulfokine LRR receptor kinase) - Daucus carota (Carrot)highly similar to ( 516) loc_os01g57560 12001.m11907 protein s…	S-locus lectin protein kinase family protein	S-locus lectin protein kinase family protein; FUNCTIONS IN: sugar binding, protein serine/threonine kinase activity, protein kinase activity, kinase activity, ATP binding; INVOLVED IN: protein amino acid phosphorylation, recognition of pollen; LOCATED IN: endomembrane system; EXPRESSED IN: 9 plant structures; EXPRESSED DURING: 4 anthesis, F mature embryo stage, petal differentiation and expansion…	3.19716	11.6596	15.2545	13.1957	4.37673	4.20101	10.0195	10.3938
AC214648.3_FG003	TET3	Tetraspanin3 (TET3)	AT3G45600	loc_os05g03140	development.unspecified	moderately similar to ( 313) AT3G45600 | Symbols: TET3 | TET3 (TETRASPANIN3) | chr3:16733973-16735854 REVERSEmoderately similar to ( 466) loc_os05g03140 12005.m04848 protein senescence-associated protein, putative, expressed seq=cds; coord=8:131799091..131803818:-1; parent_gene=AC214648.3_FG003	tetraspanin3	tetraspanin3 (TET3); FUNCTIONS IN: molecular_function unknown; INVOLVED IN: aging; LOCATED IN: plasma membrane; EXPRESSED IN: 23 plant structures; EXPRESSED DURING: 13 growth stages; CONTAINS InterPro DOMAIN/s: Tetraspanin (InterPro:IPR018499), Tetraspanin, subgroup (InterPro:IPR000301); BEST Arabidopsis thaliana protein match is: tetraspanin4 (TAIR:AT5G60220.1); Has 665 Blast hits to 663 protein…	22.2559	22.0875	21.1007	27.7936	22.4781	17.4454	28.0869	31.2268
GRMZM5G872070	LRR RLK	Hypothetical protein	AT4G27435	loc_os07g27810	not assigned.unknown	weakly similar to ( 114) AT4G27435 | Symbols: | unknown protein | chr4:13723903-13724872 FORWARDweakly similar to ( 144) loc_os07g27810 12007.m07055 protein fiber protein Fb34, putative, expressed seq=cds; coord=2:167362186..167362745:1; parent_gene=GRMZM5G872070	Protein of unknown function (DUF1218)	Protein of unknown function (DUF1218); FUNCTIONS IN: molecular_function unknown; INVOLVED IN: biological_process unknown; LOCATED IN: endomembrane system; EXPRESSED IN: 23 plant structures; EXPRESSED DURING: 13 growth stages; CONTAINS InterPro DOMAIN/s: Protein of unknown function DUF1218 (InterPro:IPR009606); BEST Arabidopsis thaliana protein match is: Protein of unknown function (DUF1218) (TAIR…	23.3127	44.5582	10.3683	3.7574	26.8421	19.7958	1.4099	0.471496
GRMZM2G126858			AT1G56145	loc_os04g52600	signalling.receptor kinases.DUF 26	highly similar to ( 781) AT1G56145 | Symbols: | leucine-rich repeat family protein / protein kinase family protein | chr1:21008225-21013934 REVERSEmoderately similar to ( 210) PSKR_DAUCA Phytosulfokine receptor precursor (EC 2.7.11.1) (Phytosulfokine LRR receptor kinase) - Daucus carota (Carrot)nearly identical (1081) loc_os04g52600 12004.m10153 protein protein kinase domain containing protein, e…	Leucine-rich repeat transmembrane protein kinase	Leucine-rich repeat transmembrane protein kinase; FUNCTIONS IN: protein serine/threonine kinase activity, protein kinase activity, ATP binding; INVOLVED IN: protein amino acid phosphorylation; EXPRESSED IN: 18 plant structures; EXPRESSED DURING: 7 growth stages; CONTAINS InterPro DOMAIN/s: Serine/threonine-protein kinase domain (InterPro:IPR002290), Leucine-rich repeat (InterPro:IPR001611), Serin…	3.3988	10.9376	4.16728	3.91584	4.42977	11.299	6.62222	3.50841
GRMZM2G177535			AT1G72300	loc_os06g47750	signalling.receptor kinases.leucine rich repeat XI	highly similar to ( 765) AT1G72300 | Symbols: | leucine-rich repeat transmembrane protein kinase, putative | chr1:27217679-27220966 REVERSEhighly similar to ( 657) PSKR_DAUCA Phytosulfokine receptor precursor (EC 2.7.11.1) (Phytosulfokine LRR receptor kinase) - Daucus carota (Carrot)nearly identical (1463) loc_os06g47750 12006.m09301 protein phytosulfokine receptor precursor, putative, expressed …	Leucine-rich receptor-like protein kinase family protein	Leucine-rich receptor-like protein kinase family protein; CONTAINS InterPro DOMAIN/s: Protein kinase, ATP binding site (InterPro:IPR017441), Serine/threonine-protein kinase domain (InterPro:IPR002290), Leucine-rich repeat-containing N-terminal domain, type 2 (InterPro:IPR013210), Leucine-rich repeat (InterPro:IPR001611), Serine/threonine-protein kinase-like domain (InterPro:IPR017442), Protein ki…	0	0	0	0	0	0	0	0
GRMZM2G104425			AT1G72300	loc_os02g05930	signalling.receptor kinases.leucine rich repeat XI	highly similar to ( 688) AT1G72300 | Symbols: | leucine-rich repeat transmembrane protein kinase, putative | chr1:27217679-27220966 REVERSEhighly similar to ( 590) PSKR_DAUCA Phytosulfokine receptor precursor (EC 2.7.11.1) (Phytosulfokine LRR receptor kinase) - Daucus carota (Carrot)nearly identical (1169) loc_os02g05930 12002.m05941 protein phytosulfokine receptor precursor, putative, expressed …	Leucine-rich receptor-like protein kinase family protein	Leucine-rich receptor-like protein kinase family protein; CONTAINS InterPro DOMAIN/s: Protein kinase, ATP binding site (InterPro:IPR017441), Serine/threonine-protein kinase domain (InterPro:IPR002290), Leucine-rich repeat-containing N-terminal domain, type 2 (InterPro:IPR013210), Leucine-rich repeat (InterPro:IPR001611), Serine/threonine-protein kinase-like domain (InterPro:IPR017442), Protein ki…	0.341746	0.046271	0.10349	0.045672	0.362532	0.011017	0.190624	0.177167
GRMZM2G072868			AT4G34220	loc_os09g02250	signalling.receptor kinases.leucine rich repeat III	moderately similar to ( 425) AT4G34220 | Symbols: | leucine-rich repeat transmembrane protein kinase, putative | chr4:16381653-16384054 REVERSEweakly similar to ( 128) RPK1_IPONI Receptor-like protein kinase precursor (EC 2.7.11.1) - Ipomoea nil (Japanese morning glory) (Pharbitis nil)highly similar to ( 882) loc_os09g02250 12009.m059931 protein transposon protein, putative, unclassified, express…	Leucine-rich repeat protein kinase family protein	Leucine-rich repeat protein kinase family protein; FUNCTIONS IN: protein serine/threonine kinase activity, protein kinase activity, ATP binding; INVOLVED IN: transmembrane receptor protein tyrosine kinase signaling pathway, protein amino acid phosphorylation; LOCATED IN: endomembrane system; EXPRESSED IN: 21 plant structures; EXPRESSED DURING: 14 growth stages; CONTAINS InterPro DOMAIN/s: Protein…	0.903551	2.4037	0.162052	0.018539	0.646618	1.30446	0.011138	0
GRMZM2G119045			#N/A	#N/A	#N/A	#N/A	#N/A	#N/A	#N/A	#N/A	#N/A	#N/A	#N/A	#N/A	#N/A	#N/A
GRMZM2G433579			AT2G23450	loc_os03g12470	signalling.receptor kinases.wall associated kinase	highly similar to ( 549) AT2G23450 | Symbols: | protein kinase family protein | chr2:9988926-9991244 REVERSEmoderately similar to ( 228) CRI4_MAIZE Putative receptor protein kinase CRINKLY4 precursor (EC 2.7.11.1) - Zea mays (Maize)highly similar to ( 910) loc_os03g12470 12003.m06697 protein OsWAK25 - OsWAK receptor-like protein kinase, expressed seq=cds; coord=1:28861653..28867635:1; parent_gene…	Protein kinase superfamily protein	Protein kinase superfamily protein; FUNCTIONS IN: kinase activity; INVOLVED IN: protein amino acid phosphorylation; LOCATED IN: cellular_component unknown; EXPRESSED IN: 21 plant structures; EXPRESSED DURING: 11 growth stages; CONTAINS InterPro DOMAIN/s: Protein kinase, ATP binding site (InterPro:IPR017441), Protein kinase, catalytic domain (InterPro:IPR000719), EGF-like (InterPro:IPR006210), Ser…	3.40342	3.42469	4.9426	4.00485	4.5309	4.61968	4.13125	5.05507
GRMZM2G176225			AT1G21270	loc_os04g51050	signalling.receptor kinases.wall associated kinase	moderately similar to ( 473) AT1G21270 | Symbols: WAK2 | WAK2; ATP binding / calcium ion binding / protein kinase/ protein serine/threonine kinase | chr1:7444997-7447345 FORWARDmoderately similar to ( 219) CRI4_MAIZE Putative receptor protein kinase CRINKLY4 precursor (EC 2.7.11.1) - Zea mays (Maize)highly similar to ( 983) loc_os04g51050 12004.m101873 protein OsWAK53a - OsWAK receptor-like prote…	wall-associated kinase 2	wall-associated kinase 2 (WAK2); FUNCTIONS IN: protein serine/threonine kinase activity, protein kinase activity, calcium ion binding, ATP binding; INVOLVED IN: cellular water homeostasis, protein amino acid phosphorylation, oligosaccharide metabolic process, unidimensional cell growth, response to salicylic acid stimulus; LOCATED IN: plasma membrane; EXPRESSED IN: 18 plant structures; EXPRESSED …	0.132181	5.75093	5.42745	6.76536	0.279601	2.89561	1.81772	2.71664
GRMZM2G054152	Casein Kinase Like6 (PAPK1)	Plasmodesmal-Associated Protein Kinase1 (PAPK1)	AT3G23340	loc_os10g33650	protein.postranslational modification	highly similar to ( 616) AT3G23340 | Symbols: ckl10 | ckl10 (Casein Kinase I-like 10); ATP binding / kinase/ protein kinase/ protein serine/threonine kinase | chr3:8351047-8353791 FORWARDhighly similar to ( 728) loc_os10g33650 12010.m065285 protein casein kinase I isoform delta-like, putative, expressed seq=cds; coord=1:232284281..232289387:-1; parent_gene=GRMZM2G054152	casein kinase I-like 10	casein kinase I-like 10 (ckl10); FUNCTIONS IN: protein serine/threonine kinase activity, protein kinase activity, kinase activity, ATP binding; INVOLVED IN: protein amino acid phosphorylation; LOCATED IN: cellular_component unknown; EXPRESSED IN: 18 plant structures; EXPRESSED DURING: 12 growth stages; CONTAINS InterPro DOMAIN/s: Protein kinase, ATP binding site (InterPro:IPR017441), Protein kina…	3.57378	11.1679	5.87949	3.35022	6.27264	9.1338	2.85863	1.46239
GRMZM2G103512	PDGLP1	Nt-Plasmodesmal Germin-Like Protein1	AT1G09560	loc_os01g18170	stress.abiotic.unspecified	moderately similar to ( 274) AT1G09560 | Symbols: GLP5 | GLP5 (GERMIN-LIKE PROTEIN 5); manganese ion binding / nutrient reservoir | chr1:3093896-3094639 FORWARDmoderately similar to ( 264) RHRE_PEA Rhicadhesin receptor precursor (Germin-like protein) - Pisum sativum (Garden pea)moderately similar to ( 336) loc_os01g18170 12001.m08359 protein rhicadhesin receptor precursor, putative, expressed seq…	germin-like protein 5	germin-like protein 5 (GLP5); FUNCTIONS IN: manganese ion binding, nutrient reservoir activity; INVOLVED IN: response to cold; LOCATED IN: cell wall, nucleus; EXPRESSED IN: 22 plant structures; EXPRESSED DURING: 14 growth stages; CONTAINS InterPro DOMAIN/s: Cupin, RmlC-type (InterPro:IPR011051), Cupin 1 (InterPro:IPR006045), Germin (InterPro:IPR001929), RmlC-like jelly roll fold (InterPro:IPR0147…	37.4837	3.5926	0.419743	0.699444	34.7135	4.33346	0.163196	0.23616
GRMZM2G161097	PDGLP2	Nt-Plasmodesmal Germin-Like Protein2	AT3G62020	loc_os05g19670	stress.abiotic.unspecified	moderately similar to ( 251) AT3G62020 | Symbols: GLP10 | GLP10 (GERMIN-LIKE PROTEIN 10); manganese ion binding / nutrient reservoir | chr3:22971443-22972192 REVERSEmoderately similar to ( 246) RHRE_PEA Rhicadhesin receptor precursor (Germin-like protein) - Pisum sativum (Garden pea)moderately similar to ( 317) loc_os05g19670 12005.m06370 protein rhicadhesin receptor precursor, putative, expresse…	germin-like protein 10	germin-like protein 10 (GLP10); FUNCTIONS IN: manganese ion binding, nutrient reservoir activity; INVOLVED IN: biological_process unknown; LOCATED IN: cell wall, plant-type cell wall; EXPRESSED IN: 19 plant structures; EXPRESSED DURING: 10 growth stages; CONTAINS InterPro DOMAIN/s: Cupin, RmlC-type (InterPro:IPR011051), Cupin 1 (InterPro:IPR006045), RmlC-like jelly roll fold (InterPro:IPR014710),…	12.6004	24.5372	0.15843	0.236781	10.0895	25.2836	0	0.074248

## Sheet: Genes Function
Gene name	AGI code	Zeamays	Function/annotation	Chemical phenotype of mutant or overexpressing line	Physiological phenotype of mutant and enzyme
Suberin synthesis
CYP86A1 / HORST	At5g58860	GRMZM2G350020	Fatty acyl ω-hydroxylase (cytochrome P450 monooxygenase)	Strongly reduced levels of 16:0, 18:0 and 18:1ω-hydroxy acids and α,ω-DCAs; 60%reduction in total suberin in roots	Altered suberin lamellae; recombinant protein exhibits C16 and C18 fatty acid hydroxylation activity
CYP86B1/ RALPH	At5g23190	GRMZM2G162758	Fatty acyl ω-hydroxylase (cytochrome P450 monooxygenase)	Root and seed coat suberin with near lack of C22 and C24 ω-hydroxy acids and α,ω-DCAs; increased C22 and C24 fatty acid	Fnzyme activity not yet demonstrated in vitro
KCS2/ DAISY	At1g04220	GRMZM2G022558	β-Ketoacyl-CoA synthase (condensing enzyme of fatty acid elongase complex)	Reduced levels of suberin monomers >C20; accumulation of ≤C20 monomers in roots	Reduced root growth; redundant function with KCS20; KCS activity when expressed in yeast
KCS20	At5g43760	GRMZM2G156620	β-Ketoacyl-CoA synthase (condensing enzyme of fatty acid elongase complex)	Reduced levels of suberin monomers >C20; accumulation of ≤C20 monomers in roots	Reduced root growth; redundant function with KCS2; KCS activity when expressed in yeast
GPAT5	At3g11430	GRMZM2G059637	Acyl-CoA:glycerol-3-phosphate acyltransferase	Mutant has 50% reduction in total suberin content with main reduction in C20-C24 ω-hydroxy acids and α,ω-DCAs in seeds. Overexpression gives rise to monoacylglycerols and free fatty acids in aerial cuticular waxes	Increased dye permeability of the seed coat; increased salt sensitivity; recombinant protein shows acyltransferase activity but lacks phosphatase activity
GPAT7	At5g06090	GRMZM2G059637	Acyl-CoA:glycerol-3-phosphate acyltransferase	Overexpression gives rise to suberin-like monoacylglycerols and free fatty acids in aerial cuticular waxes	Wound inducible gene. Leaves of mutants remain permeable to toluidine blue 48 h after wounding (wild-type plants impermeable)
ASFT/ HHT	At5g41040	GRMZM2G034360	Feruloyl-CoA transferase/hydroxycinnamoyl transferase (BAHD acyltransferase)	In seeds, lack of ferulate in aliphatic suberin, quantitatively similar reduction in ω-hydroxy acids, increase in α,ω-DCAs; major reduction in ferulate in root suberin	Feruloyl transferase activity of the recombinant protein to ω-hydroxy fatty acids and fatty alcohols
FAR1	At5g22500	GRMZM2G120938	Fatty acyl-CoA reductase	Root: reduction in 22:0 alcohols; seed: reduction in 22:0 alcohole and 22:0 diole	22:0 (and 18:0) alcohol formation in yeast expressing FAR1
FAR4	At3g44540	GRMZM2G120938	Fatty acyl-CoA reductase	Root and teed: reduction in 20:0 alcohols	20:0 (and 18:0) alcohol formation in yeast expressing FAR4
FAR5	At3g44550	GRMZM2G120938	Fatty acyl-CoA reductase	Root and teed: reduction in 18:0 alcohols	18:0 alcohol formation in yeast expressing FAR5
ESB1	At2g28670	GRMZM2G049318	Dirigent-domain containing protein	Disordered and defective Casparian strips (lignin) with twofold increase in all suberin monomers in roots	Reduced Ca2+ content in shoots, reduced transpiration; increased drought tolerance and water use efficiency
FACT	At5g63560	GRMZM2G034360	Fatty Alcohol:Caffeoyl-CoA Caffeoyl Transferase (BAHD acyltransferase)	Near complete lack of 18:0-22:0 alkyl caffeates in root waxes	Acyltransferase activity of recombinant FACT1 to caffeoyl-Coenzyme A (CoA) substrate
MYB41	At4g28110	GRMZM2G166337	MYB-type transcription factor	Overexpression of MYB41 results in upregulation of suberin biosynthetic genes and the accumulation of 22-times more suberin-type monomers in leaves	Overexpression in Arabidopsis and Nicotiana henthamiana leaves led to formation of suberin-like lamellae in both epidermal and mesophyll cells
ABCG2	At2g37360	GRMZM2G054332	ATP-binding cassette(ABC) transporters	Triple abcg2 abcg6 abcg20 mutant has reduced suberin load in seed coats, but increased suberin load in roots; tap root waxes have reduced alkyl hydroxycinnamates	Triple abcg2 abcg6 abcg20 mutant has increased seed coat and root permeability, and increased sensitivity to inhibition of seed germination by abscisic acid. Altered suberin lamellae in roots
ABCG6	At5g13580	GRMZM2G054332	ABC-2 type transporter family protein
ABCG20	At3g53510	GRMZM2G143756	ABC-2 type transporter family protein
CYP86A33	potato EU293405	GRMZM2G350020	Fatty acyl ω-hydroxylase(cytochrome P450 monooxygenase)	Potato tuber periderm: 70-90% reduced 18:1 ω-hydroxy acids and α,ω-DCAs; 60% reduction in total suberin; 60% reduced glycerol content	Altered suberin lamellae; three to fivefold increase of peridermal water permeability
StKCS6	potato EU616538	GRMZM2G164974	β-Ketoacyl-CoA synthase (condensing enzyme of fatty acid elongase complex)	Tuber periderm: chain length specific reduction in ≥C28 length accumulation of compounds ≤C26; same monomers chain specific phenotype in suberin-associated waxes	50% increased peridermal water permeability
FHT	potato FJ825138	GRMZM2G034360	Feruloyl-CoA transferase (BAHD acyltransferase)	Potato tuber periderm: >70%reduction in ferulate and 18:1ω-hydroxy acids of suberin; reduced alkyl ferulates and increased free fatty acids and fatty alcohols in suberin-associated waxes	10- to 15-fold increased peridermal water permeability; feruloyl transferase activity of the recombinant protein to ω-hydroxy acids and alcohols
ABCG1	potato XM_006345983.1	GRMZM2G146190	ATP-binding cassette(ABC) transporters	Potato tuber periderm:reduction of 18:1 and ≥C24 monomers; increase in C20 and C22 monomers;accumulation of hydroxycinnamic acid conjugates	Reduced suberin deposition; disorganized cell layers in tuber periderm and root exodermis, twofold reduction of potato tuber weight
RCN1/OsABCG5	Os03g17350	GRMZM2G054332	ATP-binding cassette(ABC) transporters	Defect in suberization of the hypodermic but not in the endodermis; under stagnant deoxygenated conditions, reduction in aliphatic monomers and increase in aromatic monomers	Reduced root growth and flexibility under stagnant deoxygenated conditions; absence of hypodermal suberization; impairment of the apoplastic barrier
zrp4		GRMZM2G017557	O-methyltransferase	accumulates in young roots and can be detected only at low levels in leaf, stem, and other shoot organs
gl8a		AC205703.4_FGT006	3-ketoacyl-CoA reductases	fatty acid elongase required for the biosynthesis of very long chain fatty acids (VLCFAs)	mutant kernels have endosperms that cannot be distinguished from wild‐type siblings
gl8b		AC205703.4_FGT006	3-ketoacyl-CoA reductases	fatty acid elongase required for the biosynthesis of very long chain fatty acids (VLCFAs)
Plasmodesma element	Protein Function	Biological Function
Actin	Cell cytoskeleton	PD structure component
Myosin	Cell cytoskeleton	PD structure component
Tubulin	Cell cytoskeleton	PD structure component
GSL8(CALS10)	Callose synthase	Callose deposition and auxin response
GSL12(CALS3)	Callose synthase	Callose deposition and phloem development
PDBGs(AtBG_ppap)	β-1,3-glucanase	Callose degradation and lateral root development
PDCBs	Callose binding protein Proteomics and cell biology	PD localization and callose stabilization at neck region
PDLPs	Transmembrane receptor-like protein kinase	SAR- and SA-induced callose accumulation
Gene	MIPS code	Zeamays	Protein annotation	Functional description	0
Plasmodesma
CalS7/GSL7	At1g06490	GRMZM5G804976	Callose synthase	Callose deposition in developing phloem sieve elements and in mature phloem induced by wounding
CalS10/GSL8	At2g36850	GRMZM2G326643	Callose synthase	Callose deposition at cell plate, cell wall and plasmodesmata
CalS3/GSL12	At5g13000	GRMZM2G430680	Callose synthase	Plasmodesmatal callose deposition in root and phloem tissue
AtBG_ppap	At5g42100	GRMZM2G172537	β-1,3-glucanase	Degradation of callose at the PD neck and host factor pirated by viral genomes (MPs) to enhance virus spread by PD callose removal
PDBG1	At3g13560	GRMZM2G113420	β-1,3-glucanase	PD callose degradation in roots and leaves and role in lateral root organogenesis through regulation of PD symplastic transport
PDBG2	At2g01630	GRMZM5G824920/GRMZM2G111324	β-1,3-glucanase
ISE1/EMB1586	At1g12770	AC198169.4_FGT004	DEAD-box RNA helicase	Regulation of PD structure and function via transcriptional control of organellar functionality, ROS homeostasis and PD-associated proteins
ISE2	At1g70070	GRMZM2G040995	DEVH-type RNA helicase
GAT1/TRX-M3	At2g15570	GRMZM2G131202	Thioredoxin-m3	Maintenance of plastid redox homeostasis and PD cell-to-cell connectivity in meristems, linking cytosolic ROS accumulation to enhanced PD callose deposition
DSE1/TAN	At4g29860	GRMZM2G396562	WD-repeat protein	Positive regulator of PD development (e.g., from simple to complex)
PDLPs	Gene family (8)		PD located type I membrane receptor-like proteins	Negative regulators of PD permeability, but MP-associated host factor promoting PD movement of tubule-guided viruses
PDLP1a	At5g43980	GRMZM2G066860		Negatively regulates PD permeability through unknown mechanism
PDLP5/HWI1	At1g70690	GRMZM2G059634		Controls pathogen-induced, SA-dependent deposition of callose at PD
PDLP4	At3g04370	GRMZM2G066860	Plasmodesmata Located Protein (PDLP) family	Type I membrane receptor Receptor of viral movement protein
PDLP3	At2g33330	GRMZM2G066860
PDLP2	At1g04520	GRMZM2G066860
PDLP8	At3g60720	GRMZM2G062471
PDLP7	At5g37660	GRMZM2G059634
PDLP6	At2g01660	GRMZM2G059634
PDCBs	Gene family (5)		Plasmodesmal Callose Binding (PDCB) family;
PDCB1	At5g61130	GRMZM2G123714	GPI-anchor callose binding	Positively controls PD callose accumulation, role in lat. root emergence
PDCB2	At5g08000	GRMZM2G088797		Localizes to PD and binds β-1,3-glucan (callose) in vitro
PDCB3	At1g18650	GRMZM2G162768		Callose binding protein through X8 domain
PDCB4	At1g69295	GRMZM2G131262
PDCB5	At3g58100	GRMZM2G102322
KOB1/ABI8	At3g08550	GRMZM2G123540	Glycosyltransferase-like protein	Putative role in cellulose synthesis, negative regulator of PD permeability
CRT1	At1g56340	GRMZM2G074687	ER-ass. Ca2+-binding chaperone	Regulates Ca2+ homeostasis, interacts with MP and inhibits viral movement through, P. D., positively correlated to stress-induced PD callose deposition
AtGnTL	At3g52060	AC211276.4_FGT008	β-1,6-N-acetylglucosaminyl transferase-like enzyme	Interacts with AtCRT1, putatively processing PD cargo proteins
AtRGP2	At5g15650	GRMZM2G073725/GRMZM2G087326	Class1 Reversibly Glycosylated Polypeptide (C1RGP)	May shuttle UDP-sugar to or from glycosyltransferase
crRLK1L	At5g24010	GRMZM2G432722	Catharanthus roseus Receptor-Like Kinase1-like (crRLK1L)	Signaling
ARK3	At4g21380	GRMZM2G106702	S-domain Receptor-Like Kinase	Signaling
TET3	At3g45600	AC214648.3_FGT003	Tetraspanin3 (TET3)	Formation of specialized membrane microdomains
LRR RLK	At3g15480	GRMZM5G872070	Hypothetical protein
	At1g56145	GRMZM2G126858	Leucine Rich Repeat Receptor-Like Kinase (LRR RLK)	Signaling
	Os06g47750	GRMZM2G177535	Leucine Rich Repeat Receptor-Like Kinase (LRR RLK)
	Os02g05960	GRMZM2G104425	Leucine Rich Repeat Receptor-Like Kinase (LRR RLK)
	Os09g02250	GRMZM2G072868	Leucine Rich Repeat Receptor-Like Kinase (LRR RLK)	Signaling
	Os04g01874	GRMZM2G119045	Lectin Receptor-Like Kinase	Signaling
	Os03g12470	GRMZM2G433579	Wall-Associated Kinase
	Os04g51050	GRMZM2G176225	Wall-Associated Kinase	Signaling
Casein Kinase Like6 (PAPK1)	At4g28540	GRMZM2G054152	Plasmodesmal-Associated Protein Kinase1 (PAPK1)	Signaling Phosphorylation of viral movement protein
PDGLP1	At1g09560	GRMZM2G103512	Nt-Plasmodesmal Germin-Like Protein1	Regulation of primary roots growth
PDGLP2	At1g02335	GRMZM2G161097
